# Supplementary material for: Association between serum homocysteine and sarcopenia among hospitalized older Chinese adults: a cross-sectional study
Source: BMC Geriatr. 2022 Nov 24;22:896. doi: 10.1186/s12877-022-03632-0 (PMC9685861; doi:10.1186/s12877-022-03632-0)
Supplement: Supplementary file 1 — Additional file 1: Excel 1. Raw data. [file 12877_2022_3632_MOESM1_ESM.xlsx]

## Sheet: Sheet1
Gender	Age	Sarcopenia	Education	Smoking	Drinking	Total drug	Statin use	Diabetes	Hypertension	Kidney disease	Falls history(over the past year)	Height(cm)	Weight(Kg)	BMI(kg/m2)	Calf circumference(cm)	Systolic BP (mmHg)	Diastolic BP (mmHg)	Maximum grip(kg)	6 meters pace(m/s)	WBC(10^9/L)	Hb(g/L)	ALT(IU/L)	GGT(IU/L)	AST(IU/L)	LDH(IU/L)	BUN(mmol/L)	Scr(umol/L)	ALB(g/L)	PAB（g/L)	GLOB(g/L)	TP（g/L)	A/G	GLU(mmol/L)	SUA(umol/L)	TG(mmol/L)	TC(mmol/L)	LDL-C(mmol/L)	HDL-C(mmol/L)	HbA1c(%)	Ca(mmol/L)	P(mmol/L)	K(mmol/L)	Na(mmol/L)	Cl(mmol/L)	Mg(mmol/L)	CRP(mg/L)	Hcy(umol/L)	FT3(pmol/L)	FT4(pmol/L)
2	85	1	4	0	0	5	1	0	1	0	0	167	53	19.0039	30	131	62	19	0.99	4	108	10	21	17	175	4.58	66	38.7	0.19	28.6	67.3	1.4	5.01	320	0.64	4.82	2.77	1.1	5.6	2.43	1.26	3.68	146	106.9	0.96	0.45	11.37	4.53	21.65
1	87	1	1	1	1	6	1	0	1	0	0	170	72	24.9135	34	151	68	28	0.374	6	142	10	21	16	150	5.38	89	41.3	0.17	32.7	74	1.3	5.1	599	1.9	4.18	2.83	0.8	5.7	2.35	1.08	3.67	145.5	100.8	0.99	2	14.63	4.45	14.55
1	87	1	2	0	0	4	1	0	1	0	1	160	49	19.1406	26	144	76	18.4	0.765	5.9	122	9	10	16	156	5.52	88	35.1	0.14	34.6	69.7	1	4.48	328	0.79	3.92	2.54	1.11	5.6	2.15	0.97	3.64	145	104.4	0.85	9.48	14.04	4.09	16.47
1	89	1	4	0	0	8	1	0	1	0	0	166	49	17.782	28	125	69	19	0.38	4.9	106	10	12	15	152	5.76	109	26.6	0.11	28	54.6	0.9	5.13	528	0.49	2.12	0.76	1.07	5.6	2.31	1.06	3.97	141.4	104.2	0.9	25.86	13.83	4.39	12.39
2	95	1	4	0	0	1	0	0	0	0	1	152	61	26.4024	23	135	88	13.4	0.368	7.1	118	18	11	27	234	6.68	52	33.7	0.15	28.4	62.1	1.2	4.73	174	0.74	6.21	4.54	1.5	4.7	2.28	0.97	3.09	140	106.7	0.94	0.53	14.72	4.4	22.17
2	86	1	4	0	0	3	1	0	1	0	0	161	55	21.2183	33	140	70	17.9	1.03	5.4	112	12	16	16	196	5.43	65	36.3	0.19	28	64.3	1.3	5.18	219	0.85	3.61	1.68	1.45	5.9	2.34	1.23	4.06	146.3	104.9	0.82	0.04	12.4	9.28	14.6
1	88	1	1	0	0	1	0	0	0	0	1	164	68	25.2826	22	160	70	16	0.568	4.6	121	34	14	81	226	7.71	83	29.9	0.04	29.7	59.6	1	6.25	166	0.77	3.25	1.22	1.29	5.9	2.32	0.82	3.55	141.9	99.7	0.82	225.82	13.37	3.13	18.84
2	90	1	3	0	0	3	1	0	0	0	0	156	49	20.1348	28	134	70	16	0.79	5.4	92	7	12	15	146	7.74	80	36	0.21	36.6	72.6	1	4.77	408	1.06	5.98	4.35	1.47	5.8	2.37	1.4	4.5	141.9	102.7	0.94	0.46	13.09	4.33	14.32
1	88	1	3	0	0	1	1	0	1	0	0	165	58	21.3039	31	169	67	29.3	0.64	7.3	130	10	30	21	168	8.04	115	35.8	0.15	30.8	66.6	1.2	5.26	363	1.07	3.61	2.1	1.03	5.6	2.42	1.05	4.38	137	101.8	0.87	2.88	23.34	4.2	18.13
1	85	1	2	1	0	2	0	0	0	0	0	168	50	17.7154	28	140	70	23	0.45	7.8	132	14	12	20	197	8.76	115	45.6	0.12	33.8	29.4	1.3	5.04	297	1.31	6.25	3.57	1.83	5.6	2.5	1.02	4.3	139.1	101.1	0.99	0.01	19.05	3.77	14.68
1	75	1	4	0	1	3	1	0	1	0	1	158	62	24.8358	32	130	70	26	0.9	6.4	130	22	30	24	224	6.6	23	43.4	0.24	33	76.4	1.3	6.06	381	1.19	6.27	4.28	1.37	6.4	2.41	1.14	4.44	139.3	109.4	0.97	2.2	15.44	5.14	16
1	90	1	1	0	1	4	1	0	0	0	0	166	59	21.4109	30	130	60	22	0.66	4.2	108	13	20	17	179	5.46	74	41.2	0.15	24.8	66	1.7	5.18	381	0.78	4.1	2.39	1.2	5.9	2.42	1.21	4.01	140.7	104.6	0.99	0.46	12.42	4.24	15.03
2	88	1	3	0	0	5	1	0	1	0	0	144	52	25.0772	32	175	90	14	0.743	6.2	113	8	12	14	191	10.55	128.1	35.5	0.27	29.3	64.8	1.2	4.71	480	1.79	3.9	1.94	0.88	5.5	2.16	1.21	4.33	141.6	105.9	0.85	0.45	20.83	4	13.07
1	84	1	4	0	0	3	0	0	0	0	1	166	56	20.3223	32	120	67	34	1.023	5.4	127	14	26	23	185	5.05	97.4	43.1	0.26	38.2	81.3	1.1	5.23	479	0.99	5.53	2.94	1.89	5	2.35	0.9	4.01	139.3	104.8	0.68	1.4	10.27	5.26	21.48
1	91	1	4	0	0	5	1	1	0	0	0	156	57	23.4221	34	153	70	26	0.851	4.9	118	10	15	16	192	6.02	110.1	36.1	0.26	23.1	59.2	1.6	5.44	384	1.08	2.88	1.25	1.13	6.8	2.23	0.95	3.57	145.1	104.2	0.81	1.27	14.69	4.09	15.9
2	78	1	3	0	0	4	1	0	1	0	0	161	60	23.1473	35	145	74	18	0.404	5.7	124	30	41	25	166	3.86	58.4	39.4	0.22	33.8	73.2	1.2	6.42	381	1.88	4.67	2.48	1.35	6.4	2.33	1.42	3.95	144	109.2	0.75	2.75	10.25	5.34	13.76
1	82	1	4	0	1	4	1	1	1	0	0	166	60	21.7738	32	122	70	29	0.966	6.7	147	10	15	16	108	6.03	84.2	40.6	0.3	31.8	72.4	1.3	5.96	317	2.13	3.54	1.72	0.9	5.8	2.3	1.01	3.8	139	107.1	0.8	0.2	15.71	5.8	15.79
1	87	1	2	1	1	8	1	0	1	0	1	166	60	21.7738	30	118	80	28	0.709	6.8	113	6	13	11	180	5.56	101	34.6	0.18	25.2	59.8	1.4	4.51	406	0.43	4.04	1.73	1.68	6.1	2.18	1.09	3.8	143	106.6	0.73	17.8	15.64	3.6	13.9
2	84	1	4	0	0	2	1	0	1	0	0	157	52	21.0962	30	150	96	21	0.467	4.3	116	9	57	18	148	3.95	56.1	37.6	0.23	25.8	63.4	1.5	4.44	271	1.07	4.06	2.56	1.2	5.7	2.21	1.11	3.8	141	105.2	0.72	0.4	13.84	3.73	16.86
2	87	1	2	0	0	4	1	1	1	0	0	150	45	20	27	124	65	14.9	0.37	5.9	126	30	19	28	146	10.02	69.5	38.7	0.24	28.2	66.9	1.4	5.14	332	1	5.08	3.35	1.01	6.6	2.25	1	3.9	140	107.4	0.75	1.4	12.18	3.3	13.68
1	74	1	4	0	1	8	1	1	1	0	0	170	65	22.4913	32	130	62	25	0.901	9	136	14	19	16	181	5.56	93.9	36.7	0.28	23.9	60.6	1.5	5.81	288	0.8	4.21	2.42	1.35	7.7	2.18	1.04	3.7	144	106.5	0.85	1	12.45	3.68	14.16
2	88	1	4	0	0	7	1	1	1	0	0	161	56	21.6041	30	140	82	21	0.296	6.2	87	29	147	24	150	5.55	75.7	33	0.23	32.5	65.5	1	5.07	336	1.13	3.64	1.5	1.3	6.4	2.6	1.07	3.5	136	99.2	0.71	69.8	19.69	3.19	19.21
2	69	1	3	0	1	3	1	0	0	0	0	162	54	20.5761	28	117	66	23.3	0.851	7.2	137	12	11	20	142	4.76	65.4	34.8	0.18	26.5	61.3	1.3	4.82	332	1.49	4.71	2.48	1.28	5.6	2.19	1.23	4.4	143	109.6	0.67	4.7	9.6	3.51	13.67
2	96	1	4	0	0	8	1	1	1	0	0	160	62	24.2188	30	134	72	17.9	0.148	4.3	115	11	20	18	142	8.17	110	33.6	0.15	31.4	65	1.1	4.96	262	1.56	3.88	1.9	1.13	7.8	2.3	1.04	3.6	143	108.7	0.95	3.3	18.57	3.68	13.46
2	84	1	1	0	0	7	1	1	0	0	0	155	54	22.4766	26	138	63	14	0.474	6.5	107	11	32	21	148	4.84	64.3	40.4	0.13	32.1	72.5	1.3	5.51	391	1.38	5.06	2.93	1.27	6.6	2.42	1.13	3.4	135	98.3	0.77	2.3	22.51	3.97	13.6
2	87	1	2	1	0	9	1	0	0	0	0	162	55	20.9572	30	145	82	21	0.408	5.6	108	7	24	13	152	4.98	66.7	33.1	0.11	41.8	74.9	0.8	4.43	336	1.08	3.97	1.84	1.43	5.9	2.25	0.95	4.64	139.9	103.1	0.73	9.42	18.93	3.64	14.7
1	85	1	3	0	0	3	1	0	0	0	0	164	68	25.2826	38	130	70	32	0.664	5.4	139	10	17	15	101	4.21	99.4	37.1	0.19	26.6	63.7	1.4	4.49	393	1.3	4.12	2.52	1.01	5.1	2.2	0.82	3.6	135	103.7	0.76	1	13.2	4.06	14.06
1	90	1	2	0	0	7	1	0	1	0	0	166	62	22.4996	32	160	80	13	0.439	6.7	146	40	84	31	199	7.8	115.4	32.4	0.23	31.2	63.6	1	4.09	469	0.63	3.84	1.69	1.57	5.7	2.23	0.86	4.4	140	104.8	0.75	5.1	17.54	3.75	12.97
1	85	1	4	0	1	6	1	1	0	0	1	164	59	21.9363	28	130	65	26	0.866	5.5	131	25	63	30	160	6.73	101.1	40.7	0.24	27.8	68.5	1.5	5.08	288	1.19	2.24	0.79	0.91	8.6	2.3	1.16	3.9	141	104	0.9	7.3	14.61	4.29	15.07
1	76	1	4	0	1	3	1	0	1	0	0	168	63	22.3214	32	150	80	26	0.962	4.7	128	12	20	15	124	3.77	74.2	38.4	0.28	27.5	65.9	1.4	6.2	319	1.24	3.01	1.43	1.02	6.8	2.16	0.88	4.1	142	107.3	0.84	0.1	9.52	4.2	11.54
1	80	1	3	0	0	4	1	1	1	0	0	166	60	21.7738	33	107	56	14	0.598	6.3	143	9	18	16	114	6.95	98.2	39.5	0.16	37.7	77.2	1	14.57	476	2.07	3.6	1.86	1.17	9.3	2.4	0.97	4.5	140	100.9	0.68	3.2	21.19	3.6	14.27
1	66	1	4	0	0	2	1	0	0	0	1	172	66	22.3094	33	120	80	37	0.446	6.7	150	16	16	14	140	6.1	79.3	38.9	0.21	28.5	67.4	1.4	4.54	312	1.03	5.69	3.65	1.45	5.44	2.22	1.05	4.1	141	106.4	0.69	0.7	10.53	4.03	12.76
1	89	1	3	0	1	4	1	0	1	0	0	170	86	29.7578	36	170	86	19.5	0.64	4.6	118	11	18	11	154	4.34	104.3	30.7	0.08	28.5	59.2	1.1	8.29	233	0.89	3.09	1.65	1.03	8.8	2	0.72	3.4	136	106.1	0.74	45.6	13.76	2.97	17.12
2	89	1	1	0	0	5	0	0	1	0	1	147	66	30.5428	33	132	70	11	0.376	5.4	112	9	20	12	113	6.53	73.1	36.1	0.22	29.1	65.2	1.2	4.41	388	0.91	3.49	1.87	1.31	5.5	2.21	1.11	3.9	139	102.8	0.67	1.4	16.35	3.22	13.83
2	87	1	1	0	0	8	1	1	1	0	0	152	54	23.3726	30	120	70	20	0.973	7.3	133	21	31	24	269	5.1	76.8	45	0.23	29.6	74.6	1.5	5.51	296	1.63	3.52	1.59	1.21	6	2.24	0.87	3.6	145	107.6	0.96	0.1	12.23	3.98	13.72
1	73	1	4	0	0	6	1	1	0	0	0	165	62	22.7732	37	140	80	27	0.356	4.4	152	20	16	19	154	7.01	58.3	47.5	0.23	33.1	80.6	1.4	8.41	340	0.77	5.74	3.94	1.45	7.1	2.42	0.97	3.8	142	106.4	0.92	0.8	10.52	3.89	12.78
1	87	1	4	1	1	9	1	0	0	0	0	170	61	21.1073	28	146	73	26	0.876	9.4	121	14	16	14	127	4.96	83.4	36.3	0.23	29.4	65.7	1.2	4.06	338	0.93	3.69	1.65	1.3	5.8	2.19	1.08	3.8	140	107.7	0.86	1.1	33.31	3.57	14.95
2	89	1	3	0	0	10	1	1	0	0	1	145	50	23.7812	34	142	61	11.7	0.558	4.8	109	19	11	16	146	8.34	57.4	35.5	0.21	31.9	67.4	1.1	4.97	368	0.94	3.8	1.78	1.36	6.5	2.24	1.34	4.1	140	108	0.86	0.3	12.32	3.51	12.73
1	72	1	4	1	1	1	0	1	0	0	1	168	64	22.6757	34	108	72	35	0.897	4.8	122	14	22	13	154	7.1	73.4	38.1	0.25	30.4	68.5	1.3	5.38	337	1.23	3.35	2.02	0.68	7.6	2.19	1.01	4.3	142	109.2	0.84	1.9	12.2	3.79	12.81
2	93	1	1	0	0	2	0	0	0	0	0	154	62	26.1427	33	122	67	16	0.687	9.5	126	14	12	16	195	3.65	50.9	37.2	0.12	30.5	67.7	1.2	5.63	221	0.66	3.57	1.35	1.82	5.6	2.2	0.9	3.7	140	103.8	0.9	35.8	12.07	3.86	13.25
1	90	1	3	1	0	2	0	0	1	0	0	169	59	20.6575	32	126	78	20	0.476	4.3	81	7	14	12	148	5.96	105.7	33.3	0.12	1.6	64.9	1.1	5.42	252	0.53	0.57	2.25	0.91	5.8	2.24	1.03	4.3	142	107.5	0.9	27	20.22	3.47	12.92
2	85	1	2	0	0	3	1	1	1	0	0	152	45	19.4771	27	135	68	7.8	0.358	6.4	125	22	24	21	197	4.64	44.3	38.8	0.24	27.4	66.2	1.4	6.28	353	1.8	4.33	2.04	1.16	7	2.19	0.9	3.8	142	105.1	0.98	1.2	9.36	3.96	13.41
1	72	1	2	0	0	1	0	1	0	0	1	155	54	22.4766	30	154	85	18.3	0.858	5.2	131	25	22	16	126	3.59	36.3	37.6	0.22	25.7	63.3	1.5	6.01	204	1.52	5.82	3.5	1.54	10.1	2.24	1.58	3.8	141	103.6	0.77	0.4	8.79	4.23	14.16
2	89	1	3	0	0	2	1	0	1	0	0	147	47	21.7502	31	122	67	18.7	0.441	4.7	112	21	16	36	216	9.14	86.2	41	0.21	30.4	71.4	1.3	5.3	361	0.56	4.63	1.99	2.06	5.8	2.31	1.02	3.9	144	105.6	1.02	0.7	12.57	3.79	13.4
2	88	1	3	0	0	19	1	1	1	0	1	146	47	22.0492	31	157	92	15.1	0.357	7.8	118	16	20	17	163	4.62	59.6	34.7	0.2	22.4	57.1	1.5	9.5	129	0.73	3.89	1.89	1.41	8.3	2.26	0.93	3.7	137	101.9	0.76	0.7	8.54	3.26	16.23
1	94	1	3	1	1	4	1	0	1	0	0	154	60	25.2994	34	146	96	17.9	0.401	5.9	140	13	33	18	239	2.91	69.5	36.9	0.18	32.1	69	1.1	4.85	369	0.9	4.56	2.39	1.47	6.1	2.06	0.92	3.5	141	100.2	0.93	2.7	12.7	2.8	14.07
1	86	1	3	0	0	4	1	0	1	0	1	154	56	23.6128	31	158	80	23.6	0.193	6.5	118	86	148	32	146	3.46	55.5	35.9	0.25	27.3	63.2	1.3	4.94	163	0.58	3.27	2.02	0.9	5.5	2.17	1.03	3.7	127	89.3	0.77	1.4	13.78	3.6	18.13
1	69	1	4	1	1	4	1	0	1	0	0	167	62	22.231	33	124	74	32	1.034	7.2	156	35	27	27	143	3.24	66.9	44.9	0.18	29.8	74.7	1.5	5.57	348	1.75	3.65	1.4	1.19	5.4	2.23	0.95	3.6	138	105.3	0.95	0.4	9.3	3.72	15.39
1	87	1	4	0	0	10	1	1	1	0	0	160	62	24.2188	34	130	70	20.9	0.468	5.8	122	16	18	21	212	7.14	69.7	39.5	0.31	29.4	68.9	1.3	5.82	320	1.36	4.79	2.52	0.84	5.8	2.15	0.79	3.7	138	110	0.81	4.5	9.07	4.16	13.75
1	78	1	4	0	0	4	1	1	1	0	1	159	71	28.0843	37	145	76	25.6	0.556	9	138	12	25	17	176	4.59	67.6	36.7	0.21	37.7	74.4	1	4.54	302	1.09	4.1	2.36	1.27	5.9	2.24	1.02	3.5	140	106.4	0.79	1.7	13.87	3.69	15.85
1	86	1	2	0	0	6	1	1	1	0	0	160	68	26.5625	36	125	61	20.1	0.826	7	124	13	26	18	160	5.18	112.9	36.4	0.14	30.1	66.5	1.2	6.61	316	0.95	2.81	1.23	1.07	6.8	2.15	0.76	3.4	138	99.6	0.76	177.7	15.17	2.26	13.12
1	88	1	4	1	0	10	1	1	1	0	0	166	64	23.2254	32	155	76	19.4	0.459	6.2	92	6	15	8	113	9.03	441.7	34.4	0.18	34	68.4	1	7.2	194	2.34	5.13	3.22	0.79	6.8	2.17	1.59	3.7	136	99.2	0.85	26	18.67	3.24	14.04
1	89	1	3	0	0	5	1	0	1	0	0	170	59	20.4152	30	146	82	22.6	0.654	8.6	158	20	10	28	179	11.89	81.6	31.5	0.14	27.1	67.6	1.5	5.64	459	0.71	2.13	0.64	0.96	5.9	1.98	0.94	3.3	139	100.7	1.07	105.9	14.21	1.9	12.99
1	92	1	3	1	0	8	1	1	1	0	0	173	73	24.3911	37	133	68	17	0.589	6.9	145	21	27	29	241	1.01	82.2	39.8	0.29	35.7	75.5	1.1	5.18	387	1.07	3.51	2.45	1.01	5.7	2.16	0.97	3.1	137	98.3	0.91	41.2	41.84	4.51	14.89
2	77	1	3	0	0	6	1	1	1	0	0	167	52	18.6453	29	129	59	23.9	0.733	8.8	118	14	18	17	211	5.65	78	42.1	0.27	30.5	72.6	1.4	4.24	395	2.56	3.54	1.44	1.08	5.6	2.38	1.19	3.9	145	105.6	0.85	0.6	10.25	3.49	15.2
1	86	1	3	1	0	6	1	1	1	0	1	168	71	25.1559	30	136	67	16.9	0.543	8.5	126	11	17	13	171	5.42	85.8	32.7	0.17	29	61.7	1.1	7.68	322	0.97	4.73	3.34	0.89	8	2.12	0.79	4	140	103.2	0.65	25.3	12.14	2.71	12.05
1	67	1	4	1	1	2	0	1	0	0	0	159	56	22.151	35	120	70	39.5	1.159	7.2	146	18	27	17	120	4.79	61.3	45.3	0.21	29.9	75.2	1.5	5.54	231	0.94	5.28	3.34	1.39	8.6	2.39	1.49	3.4	143	102.3	0.7	0.7	8.94	3.54	12.93
2	89	1	2	0	0	5	1	0	1	0	0	148	50	22.8269	29	120	69	16.5	0.701	7.3	112	13	18	14	168	4.9	73	37.6	0.19	30.4	68	1.2	5.31	290	1.08	3.18	1.42	1.17	6.3	2.22	0.92	3.6	143	105.9	0.83	1.5	14.22	4.74	12.01
1	91	1	3	0	0	5	1	1	0	0	0	166	64	23.2254	33	131	76	19.1	0.44	8.6	116	13	17	19	153	5.2	93	32.5	0.21	32.8	65.3	1	5.01	392	0.76	3.34	1.92	1	6.3	2.1	0.91	3.7	138	103.5	0.8	16	17.8	2.8	13.43
1	94	1	4	0	0	11	1	0	1	0	0	176	71	22.921	32	118	72	21.2	0.265	4.8	119	14	27	19	116	3.5	69	33.4	0.13	26.8	60.2	1.2	4.94	265	1.02	3.06	1.6	0.84	6.4	2.19	0.89	4.2	135	99.1	0.7	9.8	13.7	3.53	14.51
2	92	1	3	0	0	8	1	0	1	0	0	152	66	28.5665	32	170	66	15	0.256	4.4	98	11	24	18	161	6.3	103	33	0.19	23.6	56.6	1.4	4.59	317	0.66	4.49	2.51	1.32	5.9	2.23	0.91	4.4	136	101.4	0.79	1.5	15.2	3.13	13.11
2	92	1	3	0	0	7	1	0	1	0	1	150	47	20.8889	27	125	58	10	0.345	5.7	121	8	14	12	152	2.5	45	29.7	0.12	27.3	57	1.1	5.71	173	1.36	5.46	3.56	1.04	6	2.08	0.82	4.1	136	101.8	0.77	13.2	12.1	2.95	15.18
1	82	1	1	1	0	6	0	0	1	0	1	168	44	15.5896	32	120	60	28	0.498	5.3	140	19	35	29	239	7	70	38.3	0.17	20	58.3	1.9	6.1	150	0.6	5.24	2.62	1.76	6.9	2.28	0.8	3.8	122	78.6	0.77	0.8	26	2.35	22.19
1	80	1	4	0	1	10	1	1	1	0	0	165	64	23.5078	33	130	70	24.6	0.604	17.8	99	12	72	9	278	5.8	83	37.6	0.25	33.3	70.9	1.1	5.54	459	1.13	3.97	2.4	0.83	6.8	2.28	1.17	4.5	136	97.3	0.78	32.5	11.6	2.43	13.61
2	91	1	1	0	0	5	1	0	0	0	0	147	47	21.7502	32	131	73	15.6	0.346	6.3	113	25	27	34	138	6.3	41	28.9	0.16	38	66.9	0.8	5.03	264	1.05	5.35	3.79	1.03		2.24	0.89	4.3	133	89.8	0.63	4.2	12.22	3.29	11.67
2	86	1	1	0	1	9	0	1	1	0	1	152	60	25.9695	29	130	78	5.7	0.168	6.1	91	7	17	12	116	11.9	111	34.4	0.16	35.3	69.7	1	6.35	524	1.98	3.84	2.15	0.88	5.4	2.27	1.17	4.2	138	98.5	1	1.8	14.9	2.99	13.3
2	84	1	3	0	0	5	1	0	1	0	1	146	60	28.1479	31	160	83	16.5	0.75	3.3	111	9	11	13	126	6.9	54	32.3	0.19	24.6	56.9	1.3	4.39	443	0.73	4.19	1.83	1.68	6	2.14	0.93	3.5	141	106.5	0.67	0.5	13.7	3.12	11.02
1	89	1	1	1	1	8	0	0	0	0	1	170	65	22.4913	31	143	69	26.5	0.654	6.3	92	10	15	12	142	5.2	57	24.1	0.1	34.7	58.8	0.7	6.14	204	0.65	2.34	1.29	0.67	5.7	2.04	0.85	3.6	138	102	0.61	67.9	13.6	2	12.98
1	92	1	3	0	1	6	1	0	1	1	0	158	69	27.6398	32	148	75	20.5	0.541	6.6	123	18	80	18	139	13.4	157	30.1	0.24	26.1	56.2	1.2	4.67	559	1.11	3.58	2.14	0.88	6.4	1.89	0.73	4	134	104.7	1.04	4.4	19.74	2.79	11.69
1	87	1	4	1	0	6	1	0	0	0	1	169	63	22.0581	32	120	70	29.4	0.775	5.8	138	12	24	16	162	9.2	132	33.4	0.24	23.8	57.2	1.4	4.23	470	0.96	3.34	1.84	0.9	6.1	2.28	0.92	3.9	140	104.5	0.8	0.2	11.8	3.32	12.88
2	86	1	3	0	0	13	1	1	0	0	0	149	54	24.3232	26	139	58	5.7	0.568	8.5	154	11	34	17	174	7.9	74	34.3	0.17	39.4	73.7	0.9	6.58	386	1.14	3.28	1.77	0.96	9.1	2.32	0.82	3.8	140	101.7	0.83	2.9	14	2.68	14.36
1	95	1	1	1	1	8	0	1	1	0	1	165	63	23.1405	32	120	70	23.5	0.83	4	122	22	49	32	179	4.2	265	35.3	0.15	30.6	65.9	1.2	5.97	265	1.16	4.67	2.72	1.22	6.7	2.1	1.05	3.6	141	101.2	0.8	0.9	10.79	4.06	13.46
2	86	1	1	0	0	8	1	1	1	0	1	157	51	20.6905	29	113	66	11.6	0.286	12.1	144	9	16	18	246	5.5	56	26.5	0.17	32.3	59.2	0.8	5.87	240	0.88	4.94	3.43	1.03	6.8	2.12	0.8	4	141	99.8	0.9	39	11	4.09	14.85
1	84	1	1	1	1	6	1	0	1	0	1	166	64	23.2254	31	180	70	22	0.43	5.7	132	8	32	15	123	5.5	103	32	0.22	22.5	54.5	1.4	4.54	307	0.77	4.56	2.79	1.17	5.4	2.08	0.91	3.1	140	103.6	0.85	1	17.1	3.03	13.32
2	87	1	1	1	0	6	1	1	1	1	0	155	56	23.3091	29	130	80	15	0.256	7.3	101	6	11	9	129	22.6	381	27.5	0.29	32.3	59.8	0.9	5.94	524	1.6	3.45	1.78	0.769	6.1	2.28	1.66	4.3	139	107.6	0.97	0.5	20.2	2.47	12.87
1	97	1	1	0	1	6	1	0	1	0	1	167	67	24.0238	34	120	84	21.2	0.465	9.8	135	9	21	13	143	6.7	106	35	0.12	28.2	63.2	1.2	5.22	343	1.36	4.59	3.27	0.8	6	2.15	0.77	3.7	137	102.1	0.85	3.6	11.17	2.98	15.09
1	94	1	2	0	0	5	1	0	1	0	0	163	64	24.0882	30	105	58	12.3	0.417	6.6	123	13	17	19	173	3.5	77	31.5	0.18	31.6	63.1	1	5.29	297	0.97	4.31	2.6	1.24	3.8	2.08	0.92	3.6	138	99.7	0.69	64.5	12.05	4.08	10.45
1	90	1	3	0	0	7	1	0	1	0	1	162	54	20.5761	26	140	90	16.7	0.189	8.1	129	15	16	15	165	9.2	95	34.4	0.16	29.7	64.1	1.2	5.29	491	0.47	3.64	1.57	1.36	6.3	2.23	0.91	4	139	104.9	0.81	9.1	13.9	3.34	16.06
1	82	1	4	0	0	5	1	0	1	0	1	165	64	23.5078	30	147	89	18.5	0.821	6.4	136	10	29	15	178	5.1	77	23.1	0.18	28.1	60.2	1.1	5.13	411	0.91	4.04	2.26	1.32	5.8	2.08	0.84	3.5	143	106.5	0.93	1.7	13	4.21	12.37
1	74	1	4	0	0	5	1	1	0	0	0	170	64	22.1453	32	140	70	30.5	0.909	3.7	166	23	23	24	180	6.6	78	48.3	0.19	35.9	84.2	1.3	5.94	237	1.05	5.99	3.79	1.47	5.6	2.34	0.82	3.1	139	102.1	1.04	3.9	14.8	5.18	14.94
1	88	1	4	0	0	7	1	0	1	0	0	170	72	24.9135	34	130	63	19.2	0.212	5.1	127	23	14	22	165	5.1	91	41.3	0.28	23.1	64.8	1.8	4.9	390	1.53	3.13	1.51	0.85	5.9	2.19	0.96	3.6	140	104.3	0.92	0.1	11.3	3.32	14.6
2	90	1	2	0	0	6	1	1	1	0	0	155	57	23.7253	26	182	74	13.6	0.324	15.6	134	19	20	18	142	3.52	52	35.3	0.18	30	65.3	1.2	7.02	260	1.25	3.13	1.42	1.08	6.5	2.49	0.91	3.5	133	94.2	0.74	5	12.72	3.95	12.36
2	90	1	4	0	0	4	1	1	0	0	0	149	59	26.5754	30	148	57	13.7	0.514	7.4	119	15	14	19	198	5.2	57	38.8	0.19	29.7	68.5	1.3	6.71	294	0.77	3.97	2.05	1.34	6.9	2.29	1.12	4.2	137	102.7	0.88	1.8	10.35	5.34	13.76
1	60	1	4	1	0	5	0	0	0	0	0	176	62	20.0155	34	125	70	19	0.99	8	164	15	28	19	155	5.2	80	44.8	0.33	33.6	78.4	1.3	4.86	341	2.9	4.89	2.86	0.95	5.3	2.29	1.02	3.9	138	103.9	0.99	1.2	11.9	5.7	12.34
1	91	1	2	0	0	10	1	0	1	0	0	165	49	17.9982	34	100	52	17.9	0.348	3.7	123	6	14	11	128	3.5	75	29	0.11	37.4	66.4	0.8	4.22	378	0.83	3.51	1.9	1.06	5.2	2.06	0.84	3.3	135	101	0.64	4.8	14.52	4.53	17.3
1	88	1	1	1	1	7	0	1	0	0	1	157	59	23.9361	32	130	70	19.5	0.64	4	136	15	19	15	160	6.8	96	37.7	0.19	23.3	61	1.6	8.54	345	1.39	5.05	3.63	0.73	6.8	2.2	1.12	3.9	135	100.3	0.79	7.3	18.72	3.55	12.58
2	70	1	1	1	0	6	0	1	0	0	0	155	50	20.8117	32	120	75	13.5	0.83	3.8	141	14	12	16	123	6.3	62	46	0.31	26.6	72.6	1.7	6.25	266	0.88	4.16	1.99	1.59	6.5	2.4	1.17	4.1	137	100.8	0.87	0.4	9.67	3.49	17.65
1	87	1	2	0	0	8	1	1	1	0	1	154	61	25.721	32	135	70	19.2	0.398	4.7	112	14	26	18	201	6.4	78	38.4	0.2	29.6	68	1.3	5.25	310	1.47	4.38	2.01	1.51	6.8	2.25	0.95	3.6	139	102.9	0.83	6.2	12.9	4.58	12.16
1	81	1	4	1	1	1	0	0	1	0	1	159	64	25.3155	34	152	76	33.6	0.952	5.4	144	12	26	17	186	4.5	74	39.9	0.22	31.2	71.7	1.3	4.95	379	0.81	3.65	2.1	1.05	6	2.22	0.95	3.9	140	102.2	0.76	8.7	13.3	4.48	14.08
1	92	1	4	0	0	7	1	1	0	0	0	160	54	21.0938	30	128	69	14.6	0.568	7.4	125	11	20	17	154	6.4	81	36.7	0.18	29.5	66.2	1.2	4.47	208	3.25	6.07	2.71	0.81	9.5	2.19	0.82	3.4	140	107.5	0.9	1.2	12.5	3.88	12.44
2	85	1	4	0	0	2	0	0	0	0	1	148	52	23.74	31	122	69	15.1	0.526	4.7	132	8	11	14	181	5.9	57	42.2	0.28	32.8	75	1.3	4.56	264	1.5	5.25	2.95	1.62	6	2.22	1.07	3.6	138	101.9	0.87	1	11.5	4.69	12.95
2	84	1	1	0	0	6	0	1	1	0	1	152	63	27.268	25	126	72	7.9	0.356	6.5	142	16	24	20	174	3.3	66	37.7	0.23	37.6	75.3	1	9.41	297	1.32	4.7	3.51	0.86	12	2.27	0.88	3.4	136	101.4	0.76	1.1	14.1	3.94	12.37
1	93	1	3	0	1	16	1	1	1	0	1	171	75	25.6489	29	134	72	20.7	0.828	5.5	99	20	17	17	136	10.2	108	36.9	0.22	26.5	63.4	1.4	8.57	465	1.11	3.06	1.52	0.72	7.9	2.35	1.03	4.1	138	104.7	0.71	12.1	13.9	4.21	10.49
2	90	1	2	0	0	7	0	0	0	0	1	148	52	23.74	31	150	54	14.5	0.59	6	122	5	8	14	187	5.4	62	38	0.17	27.2	65.2	1.4	4.85	227	1.39	4.51	1.65	1.41	6.1	2.1	1	4.1	137	103.1	0.77	0.6	12	3.58	12.68
2	78	1	4	0	0	1	0	0	0	0	0	157	48	19.4734	33	150	75	18.5	0.87	4	126	16	25	21	191	5.1	63	44.3	0.27	32.3	76.6	1.4	5.65	293	0.75	5.78	3.49	1.88	6.2	2.42	3.8	4.4	145	103.2	0.9	0.7	10.8	5.06	14.11
1	91	1	2	1	1	13	1	1	1	1	1	165	50	18.3655	30	122	66	19.5	0.64	12.6	130	14	20	15	177	9.1	112	35.3	0.22	23.6	58.9	1.5	8.32	272	0.55	3.02	1.77	0.95	8	2.31	0.63	3.8	132	101	0.62	78.2	13.1	2.75	12.22
1	89	1	2	1	0	4	1	1	1	0	0	154	50	21.0828	30	136	67	12.7	0.35	9.3	105	16	16	17	151	5.8	86	40.2	0.18	34.3	74.5	1.2	7.16	423	1.14	3.59	2.4	0.77	7.4	2.26	0.89	3.8	139	106.4	0.87	6.5	19.8	3.66	13.61
2	84	1	2	0	0	5	0	0	1	0	1	150	50	22.2222	22	136	66	22.5	0.564	5.9	114	15	15	27	187	5.8	58	39	0.17	38.7	77.7	1	4.3	231	0.64	5.22	2.8	1.84	5.7	2.43	0.91	3.7	137	101	0.82	13.8	12.2	4.28	9.39
2	83	1	4	0	0	6	1	0	1	0	1	150	47	20.8889	31	135	75	14.1	0.37	3.3	117	13	11	21	178	4.3	62	43.3	0.24	24.7	68	1.8	5.55	219	1.04	4.54	2.35	1.67	6.3	2.35	1.34	3.9	140	103.1	0.88	0.4	12.6	4.06	13.01
1	86	1	3	1	1	10	1	1	1	0	1	173	64	21.3839	26	153	76	18	0.49	5.2	125	11	26	12	133	3	46	36.1	0.19	26.4	62.5	1.4	8.25	210	0.69	2.62	1.34	0.91	7.2	2.03	0.93	3.6	135	103.2	0.71	13.7	13.44	3.18	12.26
2	88	1	4	0	0	9	1	0	0	0	0	147	47	21.7502	31	159	88	20	0.43	7.9	130	17	21	11	220	6.2	96	40.5	0.23	25	65.5	1.6	4.5	269	1.05	3.9	2.14	1.33	6.1	2.13	1.08	3.5	139	100	0.88	0.8	15.3	3.72	13.3
2	88	1	2	0	0	2	1	0	1	1	0	161	60	23.1473	26	145	70	13.1	0.4	7.7	120	19	43	27	255	8.3	80	38.5	0.14	27	65.5	1.4	5.08	343	0.71	3.91	1.29	1.84	6.1	2.23	1.25	4.3	127	92.3	0.86	29	23.5	3.61	20.76
2	89	1	2	1	0	8	1	1	1	1	0	155	56	23.3091	31	112	60	15	0.256	6.8	91	17	12	24	113	14.4	374	38.4	0.31	33.5	71.9	1.1	5.27	425	3.23	7.39	4.44	0.77	7.4	3.36	1.34	4.5	136	100.6	1.09	0.4	18.2	2.9	13.94
1	83	1	4	0	1	4	0	0	0	0	1	162	46	17.5278	30	124	73	21.6	0.86	4.5	67	16	16	31	167	6.8	84	33.9	0.23	31.6	65.5	1.1	4.27	310	0.42	3.64	2.16	1.2	6.2	2	1.09	3.8	139	105.7	0.87	0.5	11.4	3.74	9.42
2	90	1	3	0	1	5	0	0	0	0	1	150	54	24	29	129	72	16	0.28	14.2	116	11	30	19	260	6	78	37.2	0.18	24.9	62.1	1.5	4.7	240	1.03	5.88	3.55	1.78	5.9	2.24	0.95	3.3	142	102.2	0.82	176.3	13.1	2.86	11.89
1	92	1	3	0	0	5	1	0	0	0	0	170	69	23.8754	30	114	68	11.8	0.333	4.8	115	14	22	17	138	5.5	61	32.5	0.14	26.7	59.2	1.2	4.69	391	0.51	3.77	2.18	1.2	5.8	2	0.93	4.3	138	105.6	0.9	24.9	11.52	3.21	14.66
2	84	1	3	0	0	1	1	0	1	0	0	141	48	24.1437	30	160	83	12.4	0.37	4.7	108	8	8	15	166	4.4	55	38.8	0.16	19.4	58.2	2	4.87	259	0.59	3.6	2.15	1.19	5.9	2.04	1.38	4.3	144	105.6	0.91	1.5	10.8	4.53	12.84
2	73	1	4	0	0	2	0	0	0	0	0	153	43	18.369	27	142	74	21.2	0.66	4.9	146	25	74	28	201	3	45	47.1	0.26	39.3	86.4	1.2	5.21	351	1.74	7.01	4.75	1.17	5.3	2.4	1.18	4.4	141	101.5	0.95	0.6	11.9	5.51	16.39
2	86	1	2	0	1	3	1	0	0	0	1	152	43	18.6115	30	120	65	17.7	0.961	4.2	121	13	21	24	168	8.4	67	36.7	0.2	27.8	64.5	1.3	4.52	400	0.63	4.56	2.21	1.92	6	2.21	1.08	4.2	141	103.7	0.85	0.2	11.1	4.23	14.04
2	66	1	2	0	0	1	1	1	1	0	1	152	53	22.9398	33	160	65	13.5	0.83	8.4	135	11	14	14	185	7.5	45	41.8	0.25	30.2	72	1.4	9.06	260	0.98	4.72	2.81	1.58	10.8	2.29	1.33	3.8	141	101.8	0.69	1	10.2	4.43	15.05
1	78	1	3	1	0	5	1	1	1	0	0	159	63	24.9199	32	112	65	28	0.54	7.1	120	20	16	16	169	5.8	83	41.8	0.23	25.5	67.3	1.6	6.42	416	1.11	2.24	1.05	0.74	5.2	2.19	1.35	3.7	143	106.5	0.74	0.1	10.2	3.92	13.96
1	87	1	2	1	1	9	1	1	1	0	1	166	73	26.4915	34	109	63	24	0.474	4.8	135	46	42	36	169	11.2	136	37	0.22	35.4	72.4	1	10.38	548	0.92	3.67	1.82	1.36	8.3	2.25	1.29	4	138	97.2	0.84	1.7	24.5	3.84	13.73
1	92	1	4	1	1	9	1	0	1	0	1	174	60	19.8177	32	164	66	24.9	0.543	5.6	136	10	16	15	153	6.4	69	41.4	0.18	30.7	72.1	1.3	4.21	360	0.8	4.68	2.75	1.35	5.6	2.11	1.04	4	141	100.9	1.05	32.2	11.6	4.17	14.32
1	89	1	3	1	1	10	1	1	1	0	1	163	60	22.5827	28	118	70	24.2	0.55	10.7	129	8	19	12	152	7.7	100	44.2	0.16	24.77	68.97	1.8	4.48	381	0.66	2.59	1.25	0.99	5.4	2.35	1.18	3.9	144	99.6	0.7	3.5	18.9	3.969	16.57
1	82	1	1	0	0	9	1	0	1	0	0	179	79	24.6559	39	119	58	24.1	0.71	6.7	133	21	13	21	126	4.3	81	38.1	0.28	21.02	59.12	1.8	4.91	505	0.93	4.23	3	0.9	6.7	2.17	1.13	3.9	142	107.1	0.85	0.9	42.9	3.37	12.98
1	89	1	3	1	1	11	0	0	1	0	0	169	86	30.111	37	135	87	26.7	0.975	7.9	135	37	39	22	142	7	120	39.6	0.23	23.31	62.91	1.7	6.62	327	1.68	2.88	1.51	0.78	7.2	2.36	2.59	4.1	142	107.8	0.71	2.3	22.2	4.29	14.44
1	67	1	3	1	0	9	1	1	1	0	0	166	60	21.7738	31	160	79	20.9	0.445	8.6	131	10	46	19	157	9.9	177	34.8	0.26	27.03	61.83	1.3	4.48	549	1.05	5.13	3.92	0.87	6.2	2.26	1.1	4.3	141	106.1	0.74	1.7	17.6	4.4	14.61
1	90	1	4	0	0	7	1	0	0	0	1	148	46	21.0007	30	120	58	37	0.816	4	114	13	25	22	174	7.4	89	46.4	0.13	27.6	74	1.7	4.24	278	1.02	4.46	1.91	1.69	5.9	2.43	1.12	4.1	143	106.3	0.84	2.5	21.8	3.85	14.01
1	89	1	3	1	1	6	1	0	1	1	1	169	80	28.0102	34	149	90	22.4	0.544	5	148	14	14	15	118	3.5	57	37.1	0.19	21.56	58.66	1.7	7.16	354	0.78	3.13	1.77	0.96	8.6	2.11	1.11	3.7	144	106.7	0.78	6.1	14	3.27	14.95
1	72	1	3	1	0	4	0	0	0	0	0	166	56	20.3223	30	140	75	24.8	0.94	5	141	14	10	16	123	7.4	78	35.6	0.1	22.67	58.27	1.6	4	326	0.79	3.1	1.76	1.09	6.2	2.18	1.05	3.9	144	106.7	0.82	0.7	13	4.1	14.6
1	82	1	2	0	0	8	0	1	0	0	0	167	77	27.6095	36	157	84	19.2	0.794	5.9	149	23	25	13	140	8.9	77	38.6	0.16	22.3	60.9	1.7	9.16	233	1.93	4.96	3.1	0.87	8.1	2.11	1.16	3.3	144	107.1	0.95	0.8	10.6	3.62	13.49
1	87	1	2	0	0	6	1	1	1	0	0	168	68	24.093	34	186	111	29.1	0.727	6.9	152	15	27	13	158	5.1	78	39.6	0.23	24.72	64.32	1.6	7.28	380	2.25	4.06	2.45	0.88	7.9	2.27	1.23	3.9	141	105	0.74	1.4	12.4	2.76	11.73
1	84	1	4	1	1	12	1	1	0	0	0	156	51	20.9566	33	128	72	26.1	0.845	9.4	121	13	13	17	168	4.1	54	39.8	0.2	21.89	61.69	1.8	4.18	242	0.64	4.62	2.43	1.9	5.8	2.26	0.95	3.7	142	108.4	0.84	0.5	19.6	3.13	14.43
1	91	1	2	0	0	9	1	1	1	0	1	159	75	29.6665	37	125	69	21.5	0.787	7.1	145	23	19	20	171	6.8	97	36.5	0.21	32.7	69.2	1.1	8.16	265	2.23	4.05	2.61	0.8	8.9	2.24	1.15	4.1	139	101.3	0.8	2.4	11.6	3.64	13.15
1	71	1	3	0	0	6	1	0	1	0	0	168	93	32.9507	37	148	87	24.4	0.883	5	153	15	24	13	143	4.6	84	39.6	0.29	23.61	63.21	1.7	4.37	432	2.07	4.54	2.73	1.05	5.8	2.16	1.15	3.7	144	108.2	0.88	2.1	8.47	4.27	12.4
1	80	1	4	0	1	1	1	1	0	0	0	155	57	23.7253	30	143	76	20.1	0.425	7.6	125	61	40	31	194	8.8	87	37.1	0.16	24.51	60.71	1.5	6.27	197	0.53	3.41	1.52	1.54	7.4	2.03	1.05	3.7	141	106.2	0.84	0.3	11	4.01	12.99
1	82	1	3	0	0	6	1	1	1	1	0	146	45	21.1109	26	153	74	23.1	0.789	8.8	126	12	20	20	188	7	87	44	0.25	30.53	76.13	1.5	7.27	531	1.87	4.85	3.04	1.14	10.9	2.35	1.07	3.8	143	105.3	1.09	1.2	20.8	3.19	12.88
1	83	1	4	1	1	7	1	0	0	0	0	162	61	23.2434	38	114	81	14	0.88	5.4	116	26	29	21	130	6.3	65	39.4	0.21	25.37	64.77	1.6	4.32	380	0.67	3.04	1.55	1.19	5.7	2.02	1.28	4	142	108.5	0.87	0.3	15.8	4.21	17.44
1	83	1	4	1	1	10	1	1	1	0	1	151	63	27.6304	34	139	64	25.5	0.82	3.1	107	15	15	28	223	5.8	74	44.5	0.26	24.89	64.89	1.6	5.47	461	2.75	5.36	3.48	0.68	6.4	2.63	1.26	3.4	145	105.1	0.76	4.7	31.4	4.63	15.76
1	89	1	4	0	0	6	1	0	0	0	0	167	75	26.8923	36	124	76	13.5	0.124	4	114	25	23	21	125	4.1	51	41	0.2	26.13	67.13	1.6	5.78	418	2.22	3.3	1.78	0.71	7.4	2.1	1.26	3.3	142	104.5	0.81	1.1	21.3	3.8	16
1	88	1	3	0	0	3	0	0	1	0	1	157	57	23.1247	34	101	52	21.54	1.058	3.8	123	11	12	16	117	4.1	63	38.1	0.25	22.37	60.47	1.7	4.66	221	0.94	4.71	3.23	0.93	6.1	2.05	1.1	4.3	143	109	0.93	9.6	32	3.7	12.36
1	92	1	4	0	0	20	1	1	1	0	0	162	75	28.578	38	145	79	28.5	1.11	7.5	143	24	15	15	146	3	77	39.9	0.31	23.17	63.07	1.7	6.14	236	1.01	2.96	1.52	1.13	7.1	2.05	1.27	3.8	141	105.4	0.91	0.1	17.5	3.85	13.27
1	78	1	3	0	0	7	1	1	1	0	0	178	69	21.7776	37	116	58	18.5	0.801	17.7	128	23	36	20	167	6	112	37	0.22	27.43	64.43	1.3	5.59	225	0.84	3.67	2.2	1.07	6.2	2.1	1.09	3.7	142	105.8	0.93	1.3	16	3.69	14.34
1	93	1	3	0	0	5	1	0	0	0	1	160	73	28.5156	31	126	74	21.2	0.964	4.5	130	32	59	21	139	8	139	39.1	0.22	25.49	64.59	1.5	6.35	493	2.01	3.85	2.34	0.82	6.7	2.15	1.29	4.1	142	105	1	3.2	22	3.47	10.42
1	71	1	4	0	1	8	1	1	1	0	1	164	63	23.4236	34	125	60	26.1	0.867	11.7	150	31	126	28	157	5.5	81	43.5	0.31	27.76	70.96	1.6	6.79	297	1.33	3.74	1.98	1.12	6.4	2.25	0.99	3.9	143	106.3	0.92	7.3	10.7	4.87	15.2
1	75	1	4	1	0	3	0	1	1	0	0	167	71	25.4581	30	150	70	27.1	0.54	5	128	25	19	24	188	4.9	85	39.4	0.29	26.59	65.99	1.5	7	421	1.73	5.11	3.45	1.14	7.2	2.17	1.13	3.9	142	107.1	0.85	0.9	42.9	3.25	11.31
1	69	1	4	1	0	7	1	1	0	0	1	158	55	22.0317	29	135	62	19.2	1.15	5.3	138	13	19	20	161	5	66	42.6	0.28	25.21	67.81	1.7	4.64	242	1.06	6.32	4.44	1.57	5.5	2.25	1.17	4.6	142	106.8	0.75	2.9	13	4.29	14.44
1	81	1	4	0	1	6	1	1	1	0	0	161	49	18.9036	27	132	56	10.3	0.932	8.1	124	15	21	20	140	4.3	65	37.9	0.25	25.25	63.15	1.5	4.36	214	1.02	5.45	3.68	1.48	6.1	2.09	1.05	3.7	143	108.5	0.9	1.3	15.9	4.27	14.05
1	89	1	1	1	1	3	1	0	0	0	0	164	84	31.2314	33	126	71	21.7	0.854	4.7	133	14	12	13	134	6.5	64	36	0.25	25.76	61.74	1.4	5.98	317	1.05	5.13	3.92	0.87	6.3	2.26	1.1	4.3	141	106.5	0.74	1.7	17.6	3.63	10.69
1	62	1	3	1	0	2	0	1	0	0	0	159	56	22.151	30	127	58	14.5	0.931	6.8	118	25	50	36	145	6.9	63	41.5	0.26	29.83	71.32	1.4	4.31	322	2.25	4.06	2.45	0.88	7.9	2.29	1.1	3.9	141	105	0.74	1.4	10.8	3.8	12.18
1	77	1	3	1	0	2	1	0	0	0	0	165	64	23.5078	31	111	62	9	0.501	4.7	116	10	16	21	145	10.8	169	32.9	0.28	19.53	52.43	1.7	4.65	266	0.6	2.35	1.03	0.93	5.7	2.62	0.99	3.9	144	106.7	0.82	0.7	12.3	4.1	14.6
1	84	1	1	1	1	4	1	1	0	0	0	151	56	24.5603	32	128	76	15	0.649	2.4	109	13	10	15	186	3.3	61	32.4	0.21	1.58	51.98	1.7	4.89	258	0.97	4.1	2.49	1.09	3.5	1.93	0.8	4.1	139	101.3	0.8	2.4	15.1	3.64	13.15
1	71	1	1	1	0	8	1	1	0	0	0	176	72	23.2438	33	158	83	20.4	0.83	6.9	135	30	101	32	172	9.1	106	36.6	0.35	31.87	68.47	1.1	5.77	323	1.28	3.02	1.44	0.96	10.5	2.35	1.27	3.7	142	105.3	0.82	0.1	8.2	3.23	14.67
1	75	1	3	1	1	8	1	1	1	0	0	155	54	22.4766	31	128	97	19.1	0.689	9	121	25	66	25	126	4.5	76	30	0.32	24.68	54.68	1.2	4.63	264	0.59	2.43	1.45	0.69	6	2	0.96	3.8	140	100	0.8	13.61	11	2.54	14.34
1	89	1	3	0	0	6	1	1	1	0	1	150	65	28.8889	38	144	95	10.8	0.488	5.4	114	15	11	15	173	4	69	35	0.32	19.37	54.37	1.8	4.84	312	0.57	3.72	1.49	1.7	6	2.26	1.21	3.3	141	104.3	0.74	0.5	11	4.37	19.05
1	88	1	2	0	0	3	0	1	0	0	0	161	67	25.8478	34	134	66	19.1	0.99	5.4	126	22	18	19	160	5	54	42.7	0.22	22.54	65.24	1.9	5.23	365	0.87	3.98	2.19	1.34	6.1	2.21	1.44	4.1	146	106.4	0.95	0.8	8	3.98	13.14
1	67	1	2	1	1	3	1	0	1	0	0	168	68	24.093	31	164	70	22.2	1.17	5.5	148	15	13	17	145	7.4	27	38.4	0.31	25.32	63.72	1.5	5.22	33.8	1.22	3.79	2.06	1.15	6.3	2.11	1.27	4.3	141	104.5	0.99	0.3	13.6	3.34	13.27
1	89	1	3	0	0	15	1	0	1	1	0	172	87	29.4078	39	110	68	16.2	0.99	6	132	7	35	13	103	5.1	80	39	0.24	25.96	64.96	1.5	4.47	221	2.76	3.67	1.81	1.01	6.2	2.2	1.3	4	142	106.6	0.95	0.4	15.7	3.91	12.23
2	72	1	2	0	0	3	0	0	1	0	0	173	83	27.7323	38	109	57	19.9	1.02	4.6	134	8	44	16	110	4.7	67	39.7	0.26	26.69	66.39	1.5	4.74	189	2.71	3.7	1.74	1.14	6	2.21	1.1	3.8	143	108.4	0.94	0.4	8.5	1.98	14.05
2	99	1	2	0	0	13	0	0	0	0	0	166	74	26.8544	36	120	86	23.5	0.56	4.5	148	15	29	17	122	5.7	98	42.3	0.23	25.92	68.22	1.6	7.33	470	1.16	4.75	2.93	1.3	7.8	2.33	1.38	4.1	142	108.6	0.81	0.4	12.4	2.76	11.73
2	83	1	3	0	0	10	1	0	1	0	1	158	66	26.4381	32	123	70	22	1	6.7	121	18	27	18	158	6.9	66	36.2	0.19	25.86	62.06	1.4	5.39	366	1.52	3.27	1.71	0.98	6.6	2.02	1.14	4.2	145	108	0.89	1.7	11.3	4.37	19.05
1	90	1	4	1	0	12	0	1	0	0	1	175	80	26.1224	28	130	80	21.7	0.78	15.6	108	119	78	53	145	11.4	165	33	0.29	25.95	58.95	1.3	6.93	395	0.9	3.81	2.26	1.16	6.7	1.99	1.15	4.8	145	106.7	0.9	18.5	17.7	2.92	13.31
1	75	1	4	0	1	12	1	1	1	0	0	172	78	26.3656	35	160	76	14.2	0.9	7.1	130	18	18	18	167	4.2	79	40.2	0.31	19.15	59.35	2.1	7.15	344	1.37	3.34	1.77	0.93	7.9	2.19	0.97	4	140	102.9	0.78	0.4	18.8	3.55	13.53
1	90	1	4	1	0	7	1	0	1	0	0	160	53	20.7031	35	153	89	12.2	0.539	5.1	119	30	57	21	152	5.8	108	33.2	0.27	19.04	52.24	1.7	3.96	179	1.66	4.61	2.13	1.46	5.8	2.1	1.12	3.5	144	107.9	0.81	3	13.4	2.99	12.43
1	77	1	4	1	1	8	1	0	1	0	0	150	63	28	36	135	70	16.4	1.55	6.9	130	185	239	183	329	4.2	65	40.7	0.16	38.07	78.77	1.1	5.92	149	1.91	5.35	2.87	1.14	6	2.26	0.93	3.9	140	105.6	0.9	4	14	3.82	11.84
2	71	1	2	0	0	4	1	1	1	0	0	171	61	20.8611	32	102	100	17.1	0.85	5.2	106	13	11	17	158	8.7	100	42.4	0.2	20.04	62.44	2.1	7.03	411	0.85	3.48	1.79	1.25	6.6	2.44	1.2	4.1	146	109.1	0.88	2.4	19.6	4.01	12.09
2	81	1	2	0	0	3	0	0	0	0	0	157	50	20.2848	24	122	76	15.2	0.63	5.6	83	43	507	35	147	43	50	30.8	0.1	24.87	55.67	1.2	6.77	159	0.59	3.93	1.85	1.59	6.5	1.99	0.93	3.9	133	100.1	0.68	4.9	12.6	4.07	16.84
1	88	1	4	0	0	10	0	1	1	0	1	163	66	24.841	31	150	68	19.6	0.9	6.5	116	23	17	20	205	7.4	108	34	0.17	22.2	56.2	1.5	5.76	322	0.91	3.05	1.56	1.04	8.6	2.27	1.18	2.9	143	107.4	0.84	0.5	31.2	3.73	12.51
2	87	1	3	0	0	7	0	0	1	0	0	183	90	26.8745	38	136	78	19.7	0.86	7	151	15	18	19	145	5.2	73	42.5	0.27	22.54	65.04	1.9	6.41	287	0.75	2.78	1.61	0.96	6.2	2.12	1.21	3.8	143	106.8	0.85	2.3	13.4	3.5	12.66
2	92	1	4	0	0	7	1	1	1	0	0	170	76	26.2976	37	104	62	9.7	0.94	6.7	110	17	12	18	129	6.1	100	26.9	0.17	26.15	63.05	1.4	6.02	431	2.35	3.85	1.87	0.98	7.1	2.13	1.17	4.1	144	107.8	0.86	1.2	11.6	3.88	11.44
1	88	1	4	1	1	12	1	1	0	0	0	151	48	21.0517	27	134	61	31.7	0.438	6.9	120	14	8	20	144	7.5	90	37.8	0.19	21.18	58.98	1.8	4.87	305	0.83	4.52	2.54	1.45	6.7	2.21	1.05	4.4	143	108.3	0.95	12.7	16.7	3.18	12.3
2	88	0	4	0	0	4	1	0	0	0	0	153	59	25.204	31	137	65	20	0.69	6.2	125	40	18	35	311	4.93	70	41.6	0.26	32.5	74.1	1.3	6.24	299	1.67	4.58	2.64	1.4	6.3	2.5	1.19	4.18	145	106.9	1.02	0.43	9.32	4.68	13
1	71	0	4	0	0	5	1	0	1	1	0	168	82	29.0533	38	123	70	19	0.92	5.7	132	10	15	17	156	7.11	107	45	0.23	31.4	76.4	1.4	5.18	453	0.83	3.29	1.61	1.39	5.8	2.33	1.23	4.28	145.9	104.5	0.95	0.82	15.26	4.8	15.86
1	89	0	3	0	0	8	0	0	1	0	0	168	74	26.2188	36	120	58	29	0.64	6.9	88	13	16	20	166	9.49	170	31.7	0.28	26.4	58.1	1.2	5.33	234	0.67	2.87	1.74	0.95	5	2.35	1.22	4.48	145.3	109.1	0.8	2.15	12.24	4.48	16.5
1	90	0	4	0	0	5	1	0	1	0	1	170	68	23.5294	36	135	72	24	0.2	4.7	101	13	12	21	210	11.69	116	35	0.17	38.8	73.8	0.9	5.3	500	0.6	3.47	1.94	1.21	5.9	2.21	1.2	4.17	137.5	108	0.9	0.12	16.45	3.8	16.45
2	88	0	2	0	0	4	1	0	1	0	0	150	48	21.3333	32	137	53	17	0.878	6.9	104	12	19	17	177	5.58	84	36.1	0.26	33.9	70	1.1	4.88	315	1.96	3.91	2.43	1.26	5.8	2.3	1.12	4.02	139	104.7	1.05	0.25	16.07	5.35	15.39
2	60	0	4	0	0	2	1	0	0	0	0	164	69	25.6544	35	109	62	25	1.4	5.9	123	25	23	19	144	6.58	53	41.6	0.28	29.5	71.1	1.4	5.62	363	2.33	4.21	2.52	1.22	5.5	2.42	1.39	4.34	144.5	107.9	0.89	0.43	9.5	4.8	15.86
2	88	0	2	0	0	5	1	1	1	0	0	150	73	32.4444	37	122	74	17	0.59	4.9	118	80	12	14	162	9.06	83	33.1	0.19	26.4	59.5	1.3	5.14	421	1.1	4.33	2.64	1.31	5.8	2.32	1.25	3.91	142.6	106.7	0.92	0.14	13.39	3.43	14.84
1	91	0	3	1	0	5	1	0	0	0	0	174	70	23.1206	32	149	78	26.2	0.73	9.8	124	10	13	16	230	6.36	99	34.4	0.1	34	68.4	1	6.59	275	0.85	2.61	1.58	0.73	6.4	2.44	0.83	4.09	141.2	102.4	0.76	7.78	13.2	3.17	20.23
1	84	0	3	1	0	4	1	0	0	0	0	171	67	22.913	33	123	70	31	0.94	6.9	104	51	44	49	236	7.02	87	45.6	0.24	37.3	82.9	1.2	6.63	461	1.16	2.69	1.22	1.18	7.1	2.26	1.36	3.94	143	103.7	0.9	0.4	18.63	4.78	16.16
2	83	0	2	0	0	2	1	0	1	0	0	160	74	28.9062	36	125	67	22.2	1.07	4.8	113	8	7	17	155	6.72	73	39.9	0.23	28.9	68.8	1.4	5.59	310	0.99	3.48	1.91	1.25	5.5	2.28	1.17	4.01	144.8	107.5	0.89	3.21	12.55	4.08	15.67
2	85	0	3	0	0	5	1	1	0	1	0	153	67	28.6215	34	148	80	31.1	0.72	7.7	133	18	16	16	235	7.62	71	40.6	0.28	32.5	73.1	1.2	13.18	422	1.31	5.01	2.77	1.42	7.4	2.28	1.52	4.44	139.6	103.6	1	0.69	9.24	4.76	12
2	61	0	3	0	0	5	1	0	1	0	0	151	67	29.3847	35	146	72	17	0.44	6.5	127	18	16	18	234	5.22	61	46.3	0.29	32.3	78.6	1.4	5.66	375	2.92	5.86	2.88	1.47	5.7	2.48	1.03	3.96	141.2	104.9	1.01	0.12	16.01	4.64	15.26
1	89	0	4	1	1	6	1	1	1	0	0	155	57	23.7253	32	140	65	25	0.64	4.7	110	25	36	33	220	8.7	93	42.3	0.28	28.5	70.8	1.5	6.71	345	0.97	4.54	2.43	1.45	6.3	2.32	1.25	3.91	142.6	106.7	0.92	3.98	13.77	4.8	15.86
1	71	0	4	0	1	6	1	1	1	0	1	162	72	27.4348	40	166	80	30	0.93	4.1	109	11	27	19	202	5.1	119	38.6	0.25	25.2	63.8	1.5	7.03	363	1.75	3.54	1.67	1.02	6.5	2.29	1.04	3.48	135	102.1	0.72	6.93	16.47	5.76	17.99
1	90	0	4	0	0	3	1	1	1	0	0	165	72	26.4463	33	140	75	22	0.907	3.8	129	22	30	15	205	4.53	72.3	40	0.28	27.7	67.7	1.4	9.42	385	2.74	4.66	2.78	0.65	7.2	2.08	0.77	4.27	133.7	102.9	0.78	14.06	10.52	4.4	19.33
1	84	0	4	1	1	4	1	1	1	0	0	175	59	19.2653	32	140	80	26	0.842	4.8	120	9	13	17	190	6.14	71.3	32.3	0.29	29.3	61.6	1.1	4.33	213	0.44	2.99	1.81	0.99	6.5	2.05	0.83	3.28	142.4	105	0.72	2.67	12.39	4.11	17.28
2	83	0	4	0	0	4	1	0	0	0	1	160	54	21.0938	36	104	61	15	0.94	7.2	126	18	18	17	154	4.93	50	39.2	0.28	28.3	67.5	1.4	4.52	242	1.35	3.71	2.07	0.86	5.7	2.24	1.18	4.12	138.9	105.4	0.84	0.38	10.32	4.21	16.87
1	85	0	4	0	1	3	1	0	0	0	0	176	76	24.5351	34	120	78	38	1.053	5.1	114	24	266	19	137	3.8	82.4	33.3	0.19	24.6	57.9	1.4	4.72	341	1.2	4.15	2.13	1.24	5.7	2.13	0.93	3.88	141.3	107.5	0.8	0.42	16.38	4.72	14.13
2	87	0	3	0	0	6	1	1	1	0	0	158	59	23.634	33	135	71	20	0.541	5.2	111	11	16	16	194	5.76	82	38.3	0.18	30.9	69.2	1.2	5.05	379	1.7	3.55	1.59	1.07	6.2	2.35	0.94	4.73	144.5	107.5	0.92	2.3	3.4	4.56	13.54
2	89	0	3	0	0	7	1	1	1	0	0	155	64	26.6389	32	143	81	16	0.575	6	116	25	57	22	211	4.43	73.6	37.4	0.19	32.7	70.1	1.1	5.38	291	1.12	2.77	1.21	1.08	6.7	2.23	1.22	4.28	143	108.3	0.78	1.83	10.67	4.32	15.25
1	83	0	4	1	1	8	1	0	1	0	0	177	98	31.2809	42	144	83	30	0.512	5.6	144	10	30	16	122	7.07	87.9	32.9	0.33	34	66.9	1	4.48	593	1.31	4.89	3.09	1.09	5.7	2.23	1.24	3.5	140	100.9	0.72	1.6	16.39	4.88	18.13
1	78	0	4	1	0	4	1	0	0	0	0	173	78	26.0617	36	134	86	37	0.946	6	131	17	16	19	123	4.15	76.3	36.9	0.34	34.7	71.6	1.1	5.09	391	0.73	2.67	1.1	1.29	5.7	2.33	0.83	3.5	139	103.4	0.7	1.1	13.87	5.7	20.7
2	87	0	2	0	0	3	1	0	1	0	1	155	61	25.3902	36	120	65	12.8	0.39	7	95	13	26	24	153	5.5	85.8	35.6	0.21	30.4	66	1.2	5.08	323	1.37	5.21	3.42	0.92	6.3	2.24	0.98	4.2	143	107.1	0.79	3.3	17.35	4.16	13.82
2	88	0	3	0	0	5	1	1	1	0	0	153	57	24.3496	32	125	77	20	0.759	7.1	120	14	13	22	172	3.43	59.2	35.4	0.33	30.2	65.6	1.2	5.91	339	1.89	4.2	2.31	0.91		2.16	1	3.8	140.1	107.5	0.72	0.5	10.17	4.62	16.22
2	83	0	2	0	0	5	1	1	1	0	1	160	73	28.5156	35	110	80	20	0.407	5.5	130	18	63	22	163	4.33	77.1	32.8	0.35	28.9	61.7	1.1	14.78	286	2.06	4.27	2.51	0.73	10.8	2.06	1.01	3.5	138	103.4	0.7	4.75	16.17	3.66	17.08
1	89	0	3	1	1	1	0	0	0	0	0	168	71	25.1559	39	132	70	18	0.84	6.4	125	19	15	16	184	9.5	96.8	30	0.14	28.6	58.6	1	5.33	366	0.54	3.61	2.02	1.12	5.5	2	1.22	4.2	143	109.4	0.8	27.7	19.06	2.91	11.6
1	66	0	4	0	1	1	1	0	1	0	0	163	69	25.9701	37	125	88	37	1.008	4.7	119	19	25	19	151	5.68	87.4	43.5	0.33	33.8	77.3	1.3	5.18	375	1.45	6.18	4.23	1.04	5.9	2.34	0.83	4	140	105.5	0.69	2.2	11.9	4.19	13.9
2	92	0	2	0	0	8	1	1	1	0	0	148	60	27.3923	30	117	69	19.1	0.594	6.6	111	17	28	19	149	5.88	82.9	40.4	0.25	24.1	64.5	1.7	6.53	370	2.83	3	1.17	0.76	7.6	2.38	1.06	4	141	108.7	0.72	0.2	14.02	3.4	10.16
2	74	0	3	0	0	3	1	1	1	0	1	153	70	29.903	38	150	80	14	0.813	6.1	115	73	34	52	162	6.83	84.9	41.3	0.33	34.4	75.7	1.2	5.26	468	1.84	4.07	2.52	0.96	6.4	2.3	1.08	4.3	142	109.7	0.7	6.1	11.52	3.8	11.97
1	85	0	4	0	0	5	1	0	1	0	0	161	74	28.5483	31	139	62	30	0.95	6.4	139	21	63	15	130	5.85	67	34.5	0.2	22.7	57.2	1.5	4.95	223	0.84	3.41	1.76	1.13	5.6	2.4	1.03	4	144	107	1.01	0.9	20.75	4.1	17.64
1	81	0	4	0	1	7	1	1	1	0	0	168	92	32.5964	42	139	82	27	0.897	7.8	152	14	27	15	116	4.7	83.7	42.5	0.29	30.6	37.1	1.4	8.42	321	2.18	3.3	1.66	0.9	8.6	2.46	1.07	3.4	140	101.9	0.74	1.7	21	3.79	13.26
1	89	0	4	0	1	8	1	0	0	0	0	164	74	27.5134	39	125	72	28	0.92	6.8	147	32	77	30	186	5.61	93.7	42.5	0.24	24.7	67.2	1.7	5.46	462	1.13	3.43	1.55	1.42	5.8	2.36	1.09	4.1	140	107.3	0.79	0.6	15.96	3.95	11.84
1	79	0	4	1	0	2	1	1	1	0	0	163	75	28.2284	34	140	74	30	0.756	5.7	152	27	206	24	174	5.83	85.7	42.1	0.34	32.6	74.7	1.3	10.48	415	1.91	5.35	3.6	1.02	7.8	2.36	0.94	3.6	139	105.1	0.7	1.4	20.9	4.47	11.83
1	62	0	4	0	0	3	1	1	0	0	0	168	62	21.9671	32	122	79	44	1.018	4.4	141	30	19	21	172	6.39	73.9	44.7	0.36	31.6	76.3	1.4	6.81	306	1.12	4.37	2.28	1.73	5.9	2.34	1.1	4	141	102.1	0.71	0.5	15.29	4.21	14.56
1	79	0	4	0	1	4	1	0	1	0	0	168	80	28.3447	36	128	71	31	0.83	9.1	136	27	16	23	157	5.33	83.7	35.5	0.28	31.6	67.1	1.1	4.16	302	0.89	3.43	2	1.09	5.3	2.07	1.09	4.1	135	104.1	0.7	1.6	14.02	3.37	12.73
1	87	0	3	0	1	4	1	0	1	1	0	175	78	25.4694	35	117	73	38	1.064	5.4	124	10	23	16	149	8.06	127.8	36.5	0.17	29.6	66.1	1.2	4.6	36.5	0.69	4.8	3.29	1.06	5.2	2.14	1.04	4.2	142	106.4	0.93	4	10.73	3.51	13.12
2	78	0	1	0	0	2	0	0	0	0	0	147	54	24.9896	36	125	66	13.8	0.99	3.4	123	9	21	17	210	7.07	67.4	38.5	0.16	26.5	65	1.5	4.59	294	0.67	4.39	2.43	1.5	5.2	2.26	0.83	3.9	142	106.9	0.82	1	15.28	4.95	17.21
2	84	0	4	0	0	8	1	1	1	0	0	155	58	24.1415	36	120	46	20	0.789	6.7	121	13	36	16	165	4.86	71.2	38.2	0.33	29	67.2	1.3	4.99	321	1.57	4.64	2.61	1.09	6.5	2.23	1.07	3.8	143	104.7	0.98	13.7	9.58	3.7	13.62
1	84	0	3	0	0	8	1	1	1	0	0	172	85	28.7317	37	130	80	34	0.624	7.2	111	10	17	17	161	3.37	74.8	37	0.36	29.7	66.7	1.2	4.19	382	1.33	2.98	1.58	0.63	7	2.21	1.16	4.2	139	105.6	0.74	0.8	13.82	3.53	12.07
1	87	0	4	0	0	5	1	1	1	0	0	164	70	26.0262	27	140	78	30	1.02	6	145	10	21	16	109	6.13	63.7	35.1	0.34	29.4	64.5	1.2	6.86	254	0.81	4.59	2.84	1.28	6.9	2.1	0.85	3.9	139	106.9	0.89	0.8	9.75	4.22	13.36
1	66	0	3	0	1	5	1	1	0	0	0	172	80	27.0416	39	147	90	38	0.756	4.8	170	26	20	20	157	6.21	81.1	42.9	0.29	28.7	71.6	1.5	7.29	306	1.03	4.4	2.8	1.15	6.1	2.38	0.98	4.3	141	106.9	1.02	0.3	11.25	4.29	13.33
1	79	0	2	0	0	7	1	0	1	0	1	167	70	25.0995	39	128	73	25	0.775	9.1	127	12	30	34	147	6.04	64.8	38.5	0.36	43	81.5	0.9	6.05	411	1.86	4.98	3.17	1.02	6.4	2.26	0.97	4.1	138	105.1	0.98	16.3	12.48	4.47	11.83
1	73	0	4	1	1	7	1	1	1	0	0	163	73	27.4756	39	150	84	30	1.003	7.8	134	21	54	18	155	71.2	71.2	45.3	0.3	29.9	75.2	1.5	4.99	342	1.64	2.99	1.73	0.7	5.3	2.45	1.19	3.4	141	101.7	0.73	9.1	14.77	3.84	14.12
1	76	0	4	1	0	8	1	0	1	0	0	165	66	24.2424	35	124	67	19	0.444	6.8	185	26	38	30	245	10.8	158.2	38.3	0.33	31.7	70	1.2	4.58	659	1.73	4.63	2.17	1.62	5.3	2.46	1.12	5.3	140	103.3	1	0.6	31.45	4.12	18.32
2	73	0	4	0	0	5	1	0	1	0	0	159	64	25.3155	35	143	94	20	0.5	4.2	119	23	17	19	153	4.65	63.8	35.3	0.36	27.5	62.8	1.3	5.09	292	1.03	3.43	1.56	1.24	5.6	2.13	1.04	3.7	142	110	0.88	1.1	6.81	3.87	13.16
1	81	0	4	0	0	7	1	1	1	0	0	168	72	25.5102	34	122	71	33	0.522	28	128	19	17	31	183	9.3	104.4	34.9	0.34	35.2	70.1	1	5.14	354	0.48	3.17	1.22	1.45	6.2	2.22	0.96	3.4	136	103.6	0.68	1.73	23.21	4.22	13.36
2	85	0	2	0	0	8	0	1	0	0	1	151	71	31.139	74	168	80	15	0.439	6.7	112	18	15	16	187	4.08	67.2	42	0.24	32	74	1.3	10.33	261	1.43	4.67	2.46	1.22	8.5	2.36	1.15	4.8	138	103.6	0.77	0.7	10.47	3.6	17.61
1	82	0	3	1	0	3	1	0	1	0	0	160	70	27.3438	36	117	68	27	0.555	7	144	35	30	26	1720	5.36	86.3	44	0.34	36.6	80.6	1.2	6.39	324	2.28	4.78	3.74	1.04	6.7	2.4	1.17	4.6	139	103.2	0.9	2	15.1	4.02	13.56
1	60	0	4	0	1	1	1	0	1	0	0	175	68	22.2041	23	160	110	34	0.756	7.9	155	27	21	61	327	8.53	103.4	44.9	0.31	34.3	79.2	1.3	5.61	409	1.3	5.19	3.01	1.36	5.7	2.27	0.84	3.2	141	101.6	0.91	1.9	14.98	5.41	12.65
1	86	0	4	1	1	9	1	1	1	1	1	166	68	24.677	34	132	70	33.1	0.98	9.2	112	57	215	29	168	6.66	109.8	40.4	0.19	27.5	67.9	1.5	6.14	515	0.56	3.15	1.46	1.33	6	2.69	1.56	3.9	143	105.3	0.71	15.9	15.49	3.27	11.15
1	89	0	2	1	1	7	1	1	1	0	1	168	78	27.6361	34	140	79	30	0.756	10.9	123	29	28	27	180	4.28	73.9	36.7	0.33	26	62.7	1.4	5.68	328	0.54	3.26	1.39	1.46	6.1	2.09	0.89	3.4	144	106.7	0.81	63	11.05	3.11	11.81
2	85	0	4	0	0	4	1	1	1	0	0	148	62	28.3053	34	137	86	16	0.526	9.5	135	17	21	21	162	4.33	46.1	42.3	0.25	29.8	72.1	1.4	6.56	351	1.07	5.16	3.12	1.45	6.7	2.78	1.15	4.3	140	104.6	0.75	0.3	10.19	3.58	11.65
1	64	0	3	0	1	2	0	1	0	0	0	166	74	26.8544	37	110	70	44	1.09	4.4	159	40	35	21	146	5.91	71.1	39.3	0.28	28.9	68.2	1.4	8.22	319	1.72	5.64	3.4	1.35	6.4	2.28	0.92	4.1	139	106.8	0.67	0.6	13.65	4.52	13.76
1	68	0	3	1	0	5	1	0	1	0	0	169	80	28.0102	36	160	90	29.1	1.01	7.8	167	40	29	31	220	9.66	113.1	43.6	0.35	28.8	72.4	1.5	5.44	611	2.81	4.07	2.13	0.97	5.9	2.44	1.09	3.9	145	109.8	0.81	2	24.01	4.23	13.74
1	86	0	2	1	1	4	1	1	1	0	1	175	77	25.1429	41	120	60	23	0.739	9.3	142	8	13	11	150	5.76	111.3	36.7	0.36	32.5	69.2	1.1	5.51	457	1.17	5.44	3.97	0.97	6.7	2.26	0.99	4.1	142	104.6	0.8	26.7	8.83	3.89	12.25
1	89	0	2	0	1	5	1	0	1	0	0	172	84	28.3937	36	110	60	33	0.554	6.3	137	9	21	16	123	4.62	103.3	37	0.2	28	65	1.3	5.13	293	1.01	2.9	1.56	0.94	5.7	2.12	0.9	4	138	105.8	0.86	10.8	10.9	3.45	13.03
1	77	0	4	1	0	3	1	0	1	0	0	168	76	26.9274	34	130	80	26	0.78	11.1	138	10	17	16	161	4.94	92.4	37	0.17	28	65	1.3	6.04	235	1.09	3.54	1.89	1.02	5.7	2.03	0.88	3.7	142	110	0.87	73.3	15.75	3.18	14.8
1	89	0	2	0	0	4	1	0	1	0	1	167	62	22.231	32	133	81	28	0.467	5.2	138	16	17	21	168	5.74	79.3	40.5	0.21	27.1	67.6	1.5	5.64	459	0.75	2.99	1.3	1.21	5.9	2.19	1.01	3.7	142	107.4	1.1	1.2	14.21	3.95	13.93
1	86	0	2	0	0	5	1	1	1	0	0	160	71	27.7344	36	150	74	21	0.98	8.2	123	11	30	13	137	3.41	84.2	35.3	0.36	31.6	66.9	1.1	6.9	247	0.66	3	1.45	1.23	6.6	2.15	0.67	3.5	140	104.2	0.7	19.32	7.03	2.62	13.33
1	74	0	4	0	0	5	1	1	1	0	0	169	70	24.5089	35	130	70	36	1.12	5.1	151	23	19	19	181	5.01	84.7	41.7	0.3	30.9	72.6	1.3	7.02	306	1.11	3.62	2.15	1.01	6.3	2.15	0.89	4.1	138	106.5	0.95	0.2	18.74	4.12	13.35
1	81	0	4	0	0	7	1	0	1	0	0	168	70	24.8016	34	146	64	30.6	0.885	6.4	130	27	29	27	203	6.18	85.2	36.9	0.34	31.9	68.8	1.2	4.2	645	1.82	3.07	1.49	0.8	5.8	2.27	1.34	3.7	142	100.9	0.76	9.7	20.18	4.13	13.73
2	85	0	4	0	0	5	1	0	1	0	1	156	64	26.2985	32	110	59	15.2	0.69	5.1	118	22	18	22	205	5.44	72	39.3	0.21	22.4	61.7	1.8	4.54	309	1.24	3.4	1.54	1.24	6.2	2.19	0.81	3.4	144	107.2	0.94	1.5	10.98	3.95	11.39
1	71	0	3	0	1	9	1	1	1	0	0	168	68	24.093	30	147	71	26.7	1.09	6.7	149	21	18	20	196	4.89	90.4	43.2	0.35	31	74.2	1.4	8.45	541	1.09	3.55	1.78	1.34	7.4	2.3	1.13	4.1	140	101.6	0.97	0.4	19.1	4.05	13.3
1	77	0	4	0	1	2	0	1	0	0	0	172	74	25.0135	36	150	90	40.1	0.964	6.4	154	15	17	16	165	3.77	498	38.4	0.33	30.4	68.8	1.3	11.59	294	2.11	5.01	3.03	0.88	8.7	2.26	1	3.9	137	101.6	0.81	1.1	9.03	4.22	13.36
2	90	0	3	0	0	9	1	0	0	0	0	155	70	29.1363	36	132	60	20.1	1.23	5.1	129	15	20	17	187	5.72	60.9	39.9	0.24	26.3	66.2	1.5	5.07	299	0.92	4.68	2.75	1.3	5.9	2.14	1.1	3.7	143	102.7	0.91	4.9	9.88	4.28	12.95
2	88	0	2	0	0	6	1	1	1	0	0	159	69	27.2932	39	122	66	24	0.339	6.3	123	10	15	9	143	5.06	49.8	36.6	0.2	23.2	59.8	1.6	4.59	324	1.82	3.67	1.92	0.82	6.3	2.07	0.88	3.7	141	105.8	0.96	1.5	9.05	4.13	11.62
1	88	0	3	0	0	4	1	0	1	0	0	170	84	29.0657	41	155	63	15.8	0.606	6	136	10	20	20	169	6.61	100.9	38.2	0.26	30.6	68.8	1.2	4.94	379	1.83	4.28	2.64	0.83	6.1	2.13	0.97	3.4	141	106.3	0.82	0.5	16.82	2.74	12.52
1	88	0	3	0	1	15	1	1	1	0	0	166	59	21.4109	35	119	64	24.1	0.543	6.5	114	29	23	18	164	6.22	101.6	32.8	0.21	21.8	54.6	1.5	6.6	320	0.58	2.85	1.34	1.11	7.5	2.32	1.01	4.2	137	103.3	0.76	0.3	14.32	3.32	13.27
2	89	0	4	0	0	7	1	0	0	0	0	159	78	30.8532	37	121	69	16.8	0.595	6.9	125	22	26	20	140	6.62	60.6	34.7	0.24	22.9	57.6	1.5	4.61	396	1.43	4.12	2.63	0.95	6.1	2.14	1.15	3.7	138	103.9	0.81	3.2	12.32	4.05	13.3
1	81	0	2	1	1	9	0	1	0	0	1	164	73	27.1416	36	136	62	25	0.284	8.1	101	37	27	24	209	6.39	73.9	33.7	0.13	29.3	63	1.2	4.45	337	0.69	2.74	1.49	0.72	7.3	1.98	1.06	4.4	138	101.2	0.72	12.12	11.83	2.52	10.55
1	77	0	3	1	1	7	1	0	1	0	0	173	74	24.7252	31	102	60	34.8	0.512	7.6	133	7	13	11	120	5.4	74.9	34.3	0.24	27.8	62.1	1.2	4.8	360	1.71	2.95	1.49	0.64	5.2	2.07	1.02	3.2	137	101.9	0.76	1.4	9.21	3.8	13.53
1	85	0	3	0	0	2	1	0	0	0	0	167	84	30.1194	38	136	83	37.7	0.756	6.4	143	20	22	29	196	4.83	87.2	45.7	0.28	31.5	77.2	1.5	7.9	544	1.71	4.99	3.14	0.86	6.7	2.27	0.85	3.7	141	100.4	0.85	2.2	11.73	3.9	14.6
1	72	0	4	0	1	2	1	0	0	0	0	174	77	25.4327	39	128	71	42.6	0.832	6.3	138	15	11	18	145	4.38	75.1	39.7	0.29	26.8	66.5	1.5	4.56	270	0.77	3.17	1.54	1.25	5.5	2.2	1.01	3.9	140	100.8	1.02	4.5	8.33	4.05	13.3
1	88	0	3	0	0	10	1	0	1	0	1	170	72	24.9135	37	150	73	26	0.76	6.4	138	14	18	21	168	7.88	109.8	37.3	0.19	30.8	68.1	1.2	5.35	350	0.53	2.86	1.69	0.78	6.3	2.34	1.15	3.8	143	103.1	0.89	1.8	16.14	3.03	13.32
1	88	0	3	1	0	3	1	0	0	0	0	169	70	24.5089	35	123	70	26	1.04	9.3	140	30	13	23	157	4.41	70.1	39.9	0.14	27.8	66.7	1.3	4.79	325	0.79	3.67	2.15	0.95	6.2	2.32	1.25	3.91	142.6	106.7	0.92	0.6	11.68	2.63	12.53
1	83	0	3	1	1	2	1	0	1	0	0	168	70	24.8016	38	186	80	27.3	0.325	6.9	125	13	49	28	266	5.78	83.9	33.7	0.12	37.8	71.5	0.9	5.64	420	0.8	3.54	2.12	0.96	6.5	1.9	1.1	3.5	135	101.1	0.75	10.34	17.29	2.96	14.19
1	79	0	4	0	1	1	1	0	1	0	0	176	58	18.7242	32	130	70	28.1	0.769	4.4	134	13	11	20	308	5.92	66.8	38	0.19	32.6	70.6	1.2	4.49	226	0.74	4.86	2.85	1.39	5.3	2.35	1.8	3.5	140	105.4	0.88	0.6	11.69	3.9	13.19
1	86	0	3	1	1	16	1	1	0	0	0	170	89	30.7958	38	133	62	21.5	1.04	6.6	98	10	36	14	155	22.3	193.9	36.7	0.22	31.5	68.2	1.2	5.57	258	1.26	2.81	1.36	0.8	6.8	2.49	1.23	3.8	126	90.3	0.79	1.5	12.76	2.87	11
1	64	0	4	1	1	3	1	0	1	0	0	180	76	23.4568	36	133	90	46.3	1.12	4.5	144	16	21	25	194	6.83	84.5	45	0.33	33.4	78.4	1.3	5.37	373	0.59	3.9	2.46	1.18	5.6	2.4	1.03	3.6	142	105.6	0.89	0.8	14.48	3.89	14.05
1	85	0	3	0	0	8	1	1	1	0	0	157	67	27.1816	34	129	62	21	0.472	7.4	119	10	20	15	169	5.78	83.9	40.2	0.36	33.4	73.16	1.2	11.15	567	0.79	3.67	0.96	0.59	11.1	2.32	1.04	3.8	133	98.4	0.77	7.4	10.84	4.05	13.3
1	92	0	1	1	1	5	1	0	1	0	1	154	61	25.721	33	144	80	25.6	0.339	5	124	18	34	20	189	4.94	79.3	36.1	0.17	31.5	67.6	1.1	4.79	391	0.82	4.64	2.39	1.35	5.9	2.21	1.12	3.7	140	102.4	1.04	1.3	8.05	3.38	13.67
1	77	0	4	0	1	5	1	1	1	0	0	171	75	25.6489	33	130	70	29.5	0.67	9.6	160	17	14	18	191	8.05	88.8	42.1	0.22	30.9	73	1.4	6.11	411	0.79	3.67	3.04	0.9	7.2	2.32	1.06	3.8	143	106.6	0.9	2.2	14.2	4.17	12.31
1	86	0	4	0	0	6	1	0	1	0	0	152	68	29.4321	37	109	73	24.8	0.883	4.7	122	13	14	17	184	7.77	78.6	34.7	0.21	28.7	63.4	1.2	5.63	222	0.65	4.13	2.41	1.22	6.5	2.11	0.98	3.5	140	105	0.74	0.8	10.18	3.67	13.58
1	90	0	2	1	1	5	1	1	0	0	0	163	70	26.3465	34	133	67	27.8	0.629	2	108	5	27	14	139	7.01	106.9	33.7	0.19	25.3	59	1.3	5.14	342	0.69	2.77	1.61	0.8	6.4	2.02	0.92	4.3	133	96.9	0.68	1.7	26.16	5.07	12.64
1	69	0	2	1	1	3	1	0	1	0	0	169	70	24.5089	27	137	72	37.4	1.09	6.2	125	30	13	23	157	4.41	70.1	38.9	0.21	21.7	60.6	1.8	5.36	339	0.67	1.78	0.7	0.7	6	2.05	0.99	3.7	139	102.9	1.05	0.1	13.45	4	11.62
1	86	0	1	1	1	8	1	0	1	0	0	164	60	22.3081	34	143	67	24.7	0.498	5.5	124	28	18	14	145	3.97	79	38.2	0.16	28.5	66.7	1.3	4.79	325	1.32	2.72	1.39	0.85	6.2	2.2	0.94	3.6	140	102.6	0.86	2.4	36.71	3.86	12.32
1	71	0	3	0	0	5	1	0	1	0	0	166	74	26.8544	35	140	69	33.7	0.759	4	151	23	21	25	186	3.47	75.8	45.4	0.25	41.4	86.8	1.1	4.89	292	3.67	5.34	2.79	1.03	5.7	2.36	0.76	3.4	140	100.9	0.87	1	17.52	4.03	12.52
2	72	0	3	0	0	1	1	0	1	0	0	161	54	20.8325	32	132	70	23.3	1.047	7	136	28	20	18	187	4.42	71.8	44	0.22	33.7	77.7	1.3	6.96	311	1.24	4.19	2.06	1.39	6.9	2.32	1.13	3.7	142	103.7	0.89	0.9	15.57	4.24	13.35
1	95	0	2	0	0	6	1	0	1	0	0	164	65	24.1672	32	175	85	18.3	0.615	5.7	139	31	89	28	190	7.6	132	33.4	0.21	30.7	64.1	1.1	4.46	492	0.64	4.27	2.37	1.29	6	2.2	0.93	4.5	139	101.9	0.71	1.6	13.6	4.17	12.31
1	87	0	4	0	0	4	1	1	0	0	0	169	68	23.8087	34	137	81	28	0.735	8.1	107	32	40	34	217	7	103	33.6	0.16	37.1	70.7	0.9	5.12	373	0.83	3.81	2.04	1.16	6	2.13	1.01	4.2	139	104.2	0.93	3.7	13.8	3.23	11.61
1	62	0	4	1	1	9	1	1	1	0	0	174	75	24.7721	36	130	72	47.4	1.01	5	148	17	14	15	141	5.6	75	38.8	0.27	26.2	65	1.5	4.71	280	0.77	2.54	1.07	1.07	6.6	2.21	1.06	3.6	141	105.5	0.81	0.3	10.6	3.92	13.3
2	86	0	3	0	0	8	1	0	1	0	1	158	74	29.6427	35	151	97	21.6	0.78	6.1	134	21	23	23	166	3.5	57	32.36	0.19	30.8	62.5	1.1	5.99	222	1.03	3.32	1.85	0.97	6.5	2.21	1.15	3.9	137	100.4	0.8	2.2	9.3	2.99	16.36
1	66	0	4	1	1	4	1	1	1	0	0	168	74	26.2188	34	117	65	39.9	0.971	5.8	140	77	58	32	159	5.2	61	40.6	0.29	23.2	63.8	1.8	6.46	323	1.81	3.29	1.4	0.92	6.6	2.27	1.34	4.2	140	104.2	0.83	0.7	9.3	3.97	12.04
1	87	0	4	0	1	4	1	0	1	0	0	178	80	25.2493	33	130	70	32.1	0.926	5.5	133	26	51	18	152	5.6	71	36.3	0.24	25.3	61.6	1.4	5.09	388	0.69	4.33	2.72	1.14	6	2.16	0.91	3.9	141	108.8	0.91	1.7	9.8	3.68	13.14
1	88	0	4	0	1	2	1	1	1	0	0	179	84	26.2164	36	128	74	33.6	0.533	7	117	16	95	24	164	4.9	89	30.3	0.1	29.5	59.8	1	8.63	254	0.81	4.03	2.31	1.04	7	1.98	0.58	3.5	134	99.2	0.78	0.86	10.3	5.07	12.64
1	61	0	4	1	1	2	1	1	0	0	1	173	86	28.7347	40	134	72	52.4	1	6.3	155	18	31	16	150	4.2	75	44.5	0.29	35.5	80	1.3	9.36	310	2.69	5.77	3.37	0.95	9.4	2.38	1.13	4.5	139	102.6	0.83	4.8	11.8	4.17	12.31
2	89	0	2	0	0	3	1	1	0	0	1	156	66	27.1203	33	140	70	21.6	0.551	6.9	143	8	15	10	156	4	80	37.5	0.22	36.6	74.1	1	6.01	225	1.25	4.98	3.67	1.06	9	2.24	1.18	4	139	102.8	0.9	2.6	9.8	3.53	13.64
1	81	0	4	1	0	2	1	0	1	0	0	172	66	22.3094	33	148	78	37.8	0.136	3.9	131	16	21	19	154	4.2	86	36.3	0.29	26.9	63.2	1.3	4.7	330	1.3	4.06	2.44	0.92	5.8	1.96	1.09	3.9	140	106.8	0.91	1.9	12.8	3.66	12.98
1	85	0	4	1	1	6	1	1	1	0	0	161	66	25.462	32	130	80	24.8	0.811	5.3	122	15	20	19	182	7.2	81	31.3	0.19	27.7	59	1.1	4.28	419	0.95	4.89	2.95	1.49	9.7	2.13	1.08	3.5	140	105	0.79	0.5	19.3	3.7	12.63
1	63	0	4	0	0	4	1	1	1	0	0	180	80	24.6914	34	130	70	32.1	0.926	7	155	13	27	10	118	4.9	84	37.1	0.33	24.7	61.8	1.5	6.9	259	1.21	4.9	2.7	1.51	7.2	2.1	1.1	3.7	141	103.9	0.91	0.2	12.7	4.59	12.61
2	72	0	4	0	0	3	1	1	0	0	0	158	59	23.634	34	132	65	19.8	1.11	6.3	121	14	18	13	134	4	72	33.9	0.21	26.2	60.1	1.3	4.73	299	1.45	3.13	1.7	0.84	6.3	2.02	1.07	3.2	143	105.9	0.93	0.8	9.2	3.26	13.34
1	71	0	4	1	1	4	1	0	0	0	0	174	75	24.7721	36	133	69	39.4	1.053	6.7	134	12	12	16	148	5.1	75	38	0.2	26.2	64.2	1.5	4.89	199	0.99	3.82	2.6	0.83	6	2.18	1.21	3.9	140	104.7	0.92	5.1	8.4	3.53	13.49
1	85	0	2	0	0	7	1	1	1	0	0	167	74	26.5338	33	128	61	36.7	0.855	5.1	140	5	16	14	132	8.8	106	41.4	0.24	31	72.4	1.3	8.39	542	0.87	4.87	3.35	1.03	9.5	2.32	1.06	4.9	135	104.2	0.93	0.7	15.3	3.63	15.33
2	65	0	3	0	0	4	0	0	1	0	0	158	66	26.4381	32	125	70	37.8	0.136	5.1	108	13	20	14	145	5.8	59	38.4	0.3	26.2	64.6	1.5	4.92	308	1.05	4.93	3.17	1.24	5.8	2.23	1.37	3.9	142	103.5	0.9	0.7	10.9	3.23	12.59
1	61	0	4	0	0	3	1	1	0	0	0	174	77	25.4327	35	157	87	24.8	0.811	4.6	161	20	23	21	131	4.2	63	39.7	0.36	21.4	61.1	1.9	7.44	291	1.55	2.78	1.47	0.78	6.3	2.23	1.35	3.7	142	105.5	0.89	1	9.3	4.06	12.19
1	79	0	3	0	1	5	1	1	1	0	0	168	75	26.5731	39	130	70	30.7	0.739	4.2	154	15	31	17	177	4.2	71	37	0.18	28.7	65.7	1.3	6.14	179	1.13	4.31	2.63	0.92	6.1	2.08	0.83	3.6	140	102.8	0.99	7.4	10.3	3.13	15.16
1	70	0	4	1	0	8	1	1	1	0	0	174	64	21.1389	35	142	68	26.7	0.805	9.4	166	13	27	12	159	5.3	73	40.8	0.25	27.1	67.9	1.5	6.08	400	2.21	4.04	2.18	0.9	8.1	2.2	1.14	3.7	141	105.2	0.98	2.5	10.6	3.47	13.39
2	87	0	4	0	0	6	1	1	0	0	0	148	72	32.8707	31	135	70	17.1	0.401	4	131	18	21	20	249	6.1	64	36.1	0.21	23.2	59.3	1.6	5.27	332	1.56	4.21	2.46	1.08	6.6	2.18	1.06	3.7	141	109	0.86	1.9	10.8	3.61	13.31
2	67	0	3	0	0	5	1	1	1	0	0	161	90	34.7209	42	125	70	38.1	0.839	5.2	130	17	60	21	162	3.6	51	39.4	0.22	27.9	67.3	1.4	6.61	240	0.82	3.37	1.75	1.12	6.4	2.25	0.92	4	140	105.8	0.81	1.1	12.1	3.73	15.62
2	65	0	3	0	0	3	1	1	1	0	0	156	56	23.0112	36	130	70	37.4	1.06	6	146	22	37	17	118	4.8	47	37.9	0.29	30.1	68	1.3	4.7	322	1.18	4.45	2.8	1.03	9.2	2.17	1.28	3.4	140	102.7	0.82	2.7	7.2	3.44	12.69
2	91	0	4	0	0	7	0	0	1	0	1	153	60	25.6312	33	159	62	30.8	0.81	5.6	100	11	13	18	179	6.1	82	39.5	0.3	37.7	77.2	1	4.95	348	1.07	7.56	4.98	1.72	6	2.28	1.29	4.6	138	102.6	0.99	1.8	16.6	3.42	12.19
2	90	0	3	0	0	4	1	0	1	0	0	158	45	18.026	31	160	70	22.2	1.01	4.1	96	36	17	35	164	5.6	52	38	0.2	26.7	64.7	1.4	5.07	221	0.45	3.59	1.26	1.61	5.5	2.13	1.02	3.8	127	95.3	0.91	0.1	13.2	3.24	15.54
1	88	0	3	0	0	3	1	0	1	0	0	176	74	23.8895	31	130	65	25.3	0.62	4	130	19	34	14	129	4.7	84	31.4	0.29	22.8	54.2	1.4	4.34	323	0.79	3.18	1.79	0.83	5.8	1.97	0.72	3.5	137	109.9	0.9	6.1	7.4	3.73	15.62
2	90	0	3	0	0	4	0	0	0	0	0	174	75	24.7721	35	165	67	37.4	1.06	5.8	126	14	39	24	148	3.9	68	31.1	0.17	29.7	60.8	1	4.85	207	0.87	3.31	1.78	1.07	5.4	2.07	0.75	3.9	140	108	0.82	4.3	7.8	2.82	13.68
1	92	0	4	0	1	3	0	0	1	0	0	164	62	23.0518	33	148	87	29.2	0.722	5.5	108	8	11	19	165	5.9	84	31.6	0.14	30.4	62	1	4.45	389	0.61	3.35	2.07	0.87	5.9	2.08	0.87	3	143	108.3	0.85	6.1	18.6	3.79	11.57
1	65	0	4	0	0	4	1	0	0	0	0	174	66	21.7994	35	130	70	30.5	0.82	5.6	168	13	27	16	78	5.1	87	44.3	0.22	25	69.3	1.8	5.2	393	4.51	5.32	2.55	1.08	5.4	2.39	1.03	4.2	140	103.4	0.91	0.3	10.2	5.18	14.24
1	62	0	4	0	0	3	0	0	0	0	0	178	88	27.7743	36	130	70	30.5	0.82	6.3	156	115	109	44	171	5.1	70	43.6	0.29	26.5	70.1	1.6	5.52	438	1.97	6.18	4.14	1.38	5.2	2.43	1.07	3.7	141	102.3	0.94	2.7	9.9	5.06	13.03
2	65	0	4	0	0	4	1	0	0	0	0	162	56	21.3382	35	109	66	24.6	0.637	4.6	125	12	16	16	156	5.2	79	44.1	0.28	29.4	73.5	1.5	4.87	252	1.04	4.58	1.84	1.89	5.9	2.38	1.22	4.7	141	105.7	0.99	0.2	11.5	4.52	12.46
1	66	0	4	0	0	1	0	0	0	0	0	176	68	21.9525	37	109	66	37.9	0.705	4.4	159	15	30	22	175	4.9	84	44.1	0.29	33.8	77.9	1.3	4.64	441	1.3	5.14	3.08	1.35	5.1	2.26	0.93	4	139	101	0.96	0.5	15.4	4.54	12.95
1	78	0	3	0	0	6	1	0	1	0	0	154	68	28.6726	37	138	76	27	0.678	6.5	151	16	17	21	173	6.2	92	38	0.3	28	66	1.4	5.55	452	2.27	3.9	1.75	0.73	6.7	2.21	1.08	3.7	138	103.5	0.87	1.4	16.9	3.95	12.61
1	88	0	4	0	0	7	1	1	1	0	0	173	78	26.0617	36	134	71	28.7	0.716	7	138	21	25	20	151	5.3	63	38.2	0.22	26.3	64.5	1.5	5.13	243	0.89	3.36	1.84	1.02	5.7	2.18	0.87	4.2	137	101.2	0.88	0.5	9.8	4.15	13.07
1	61	0	3	1	1	4	1	0	1	0	0	177	96	30.6425	35	125	70	32.1	0.926	5.6	150	70	57	28	198	5.4	71	38.9	0.29	25.9	64.8	1.5	5.26	425	1.83	4.23	2.72	0.77	5.5	2.07	1	3.9	141	107.1	0.93	2.6	12.7	4.61	13.79
2	73	0	2	0	0	2	1	1	1	0	0	157	73	29.6158	37	130	70	21.9	0.766	6	137	14	16	14	152	4.5	68	39.9	0.3	23.4	63.3	1.7	5.22	360	1.64	3.71	2.17	0.95	6.5	2.3	1.12	3.5	143	102.5	0.82	4	11.4	4.58	11.59
2	89	0	2	0	0	7	1	1	1	1	1	152	58	25.1039	29	133	71	16.6	0.741	7.1	98	15	12	19	122	10.3	266	34.1	0.27	30.8	64.9	1.1	4.6	343	2.63	6.27	3.73	0.8	7.2	2.35	1.26	4.7	139	107.6	1.03	1.1	12.9	3.58	13.02
2	82	0	4	0	0	1	1	0	0	0	1	151	78	34.209	43	130	70	17.3	0.719	8.7	138	10	12	12	161	2.8	83	32.1	0.22	28.6	60.7	1.1	5.14	306	0.99	4.88	3.05	1.12	5.9	2.19	0.99	3.7	137	105.2	0.86	0.8	10.8	4.4	12.01
2	77	0	3	1	1	4	0	1	0	0	0	154	57	24.0344	34	120	65	37.4	1.06	6.3	125	10	14	13	151	5.5	54	35.6	0.22	25.6	61.2	1.4	6.1	278	1.74	6.22	4.24	1	7.9	2.26	0.92	3.4	144	104.9	0.73	1.2	10	4.37	15.26
2	89	0	4	0	0	2	0	0	0	0	1	145	54	25.6837	33	124	64	24.4	0.986	7.8	123	12	17	18	194	3.1	55	38.3	0.2	25.3	63.6	1.5	4.77	268	0.62	3.85	2.3	1.17	5.8	2.2	1.23	3.9	143	103.7	0.97	8	9.6	5.26	14.79
2	69	0	4	0	0	3	1	0	1	0	1	158	62	24.8358	36	139	74	25.26	0.969	5	132	14	16	14	152	4.5	68	39.9	0.31	23.4	63.3	1.7	5.28	372	0.8	7.68	4.33	2.29	5.5	2.08	0.87	3	143	108.3	0.85	0.4	10.6	5.07	12.64
1	89	0	4	1	1	6	1	1	1	0	0	176	79	25.5036	33	110	60	39.6	0.633	8.1	118	18	17	18	156	3.7	78	30.8	0.16	26.4	57.2	1.2	4.78	217	0.79	2.74	1.31	0.87	5.9	2.07	0.9	3.7	143	106.1	0.91	2.1	7.7	3.96	11.69
1	65	0	4	0	1	8	1	1	1	0	0	167	80	28.6851	35	125	67	32.8	0.856	10.7	131	38	38	17	181	4.5	64	41.6	0.33	23.9	65.5	1.7	7.22	299	1.45	3.75	2.05	1	5.3	2.18	1.13	3.4	139	102.7	0.91	0.8	8.2	4.52	15.22
1	74	0	4	1	1	6	1	0	0	0	0	166	57	20.6852	34	134	70	36.5	1.058	6.8	149	12	13	18	128	4.8	81	40.9	0.25	32	72.9	1.3	6.38	385	1.58	4.56	2.57	1.26	6.4	2.34	1.11	4.2	138	103.2	0.89	0.5	8.8	5.25	12.3
2	88	0	2	0	0	14	1	1	1	0	1	157	70	28.3987	33	151	72	18.2	0.536	5.8	120	13	12	17	165	6.32	73	38.9	0.34	23	61.9	1.7	7.08	334	0.88	3.51	1.53	1.36	7.5	2.3	1.05	3.6	141	106.4	0.68	0.2	8.84	2.99	13.81
2	78	0	3	1	1	4	1	0	0	0	0	155	46	19.1467	33	120	70	21.9	0.766	5.2	114	20	21	20	163	3.7	62	43.7	0.29	28.2	71.9	1.5	4.95	347	0.8	5.81	3.37	1.86	5.9	2.24	1.02	3.6	142	104.4	1	0.8	8.8	4.84	15.65
1	91	0	4	0	0	5	1	0	0	0	0	166	73	26.4915	34	113	70	30.3	0.646	6	135	20	22	20	169	8.8	95	42.3	0.25	33.8	76.1	1.3	5.28	372	0.85	3.88	2.38	0.99	5.8	2.37	1.08	4.1	136	101.9	0.93	0.6	22	4.83	12.32
2	76	0	3	1	1	4	0	0	1	0	0	155	78	32.4662	33	125	70	37.4	1.06	3.6	142	15	14	23	174	7.2	86	42.6	0.23	33.1	75.7	1.3	5.01	380	1.29	4.7	2.89	1.12	5.1	2.35	0.91	3.8	141	106.4	0.88	0.5	15.9	3.75	14.14
2	85	0	3	0	0	1	1	0	0	0	0	160	72	28.125	33	140	66	22.7	0.616	5.8	132	10	13	13	148	6.5	83	35	0.2	24.8	59.8	1.4	5.04	412	1.13	4.63	3.43	0.83	6.1	2.15	1.07	4	142	109.1	0.84	2	24.4	5.19	10.54
1	87	0	2	0	0	8	1	1	1	0	1	166	80	29.0318	33	133	61	12.6	0.457	7.5	111	5	9	12	168	8.5	162	40.8	0.29	36	76.8	1.1	6.13	526	1.26	2.37	1.22	0.67	5.6	2.51	0.83	4	138	103.2	0.62	0.8	25.8	4.95	16.8
2	79	0	3	1	1	4	1	0	1	1	0	165	63	23.1405	34	150	70	21.9	0.766	5.1	119	18	24	24	150	7	75	38.7	0.25	31.6	70.3	1.2	4.58	382	2.31	4.64	2.61	0.74	5.8	2.25	1.04	3.7	141	104.4	0.89	0.8	15.7	4.91	13.55
1	77	0	4	0	0	6	1	1	0	0	1	164	72	26.7698	35	146	78	38.2	0.93	4.6	142	12	17	21	167	5	76	44.8	0.24	29.9	74.7	1.5	6.23	360	1.18	4.11	2.65	0.99	7.1	2.38	1.01	3.8	140	102.8	0.79	1.1	14.5	4.54	14.1
1	61	0	3	1	1	4	1	1	1	0	0	163	87	32.7449	37	130	70	21.9	0.766	10	147	29	24	21	211	5.1	69	38.2	0.34	22.6	60.8	1.7	6.24	454	2.42	4.34	2.53	0.66	6.2	2.2	1.17	3.8	140	103.4	0.88	3.3	16	3.73	15.62
1	93	0	4	0	0	3	1	0	0	0	0	182	105	31.6991	40	140	80	32	0.438	4.2	151	30	23	29	209	7.6	81	35.5	0.15	21.7	57.2	1.6	5.47	394	0.87	4.38	3.07	1.03	6	2.09	1.22	3.7	143	108	0.9	3.7	17	4.01	13.54
2	70	0	4	0	1	5	1	0	0	0	1	154	64	26.986	34	120	67	27.4	0.971	3.4	121	12	16	17	197	6.8	57	41.7	0.34	22.4	64.1	1.9	4.2	175	1.13	4.31	2.53	1.29	6	2.25	1.21	3.8	141	107.2	0.89	0.6	6.7	4.84	11.85
1	83	0	4	0	0	3	1	0	0	0	0	167	68	24.3824	32	125	70	22.8	0.457	4.8	144	9	13	15	153	5.4	76	42.1	0.28	23.7	65.8	1.8	4.77	396	0.98	3.94	2.85	0.87	5.6	2.17	0.87	3.3	147	108.8	0.92	0.3	23.7	4.39	12.62
1	62	0	3	1	1	4	1	1	1	1	0	179	100	31.21	38	135	80	37.4	1.06	5.6	153	27	15	18	153	6.6	84	50.8	0.34	31.5	82.3	1.6	9.91	393	2.15	5.48	3.59	0.91	8	2.58	1.4	4.5	138	103.7	0.83	0.4	11.4	5.02	17.07
1	74	0	4	1	1	9	1	0	1	0	0	176	81	26.1493	38	128	70	39.5	0.847	4.7	146	13	92	14	114	3.3	50	42.7	0.27	33.9	76.6	1.3	4.69	280	6.58	4.6	1.3	1.07	5.8	2.17	1.07	3.3	141	105.2	0.93	0.6	10.9	5.21	11.01
1	90	0	3	0	0	9	1	1	0	1	1	170	68	23.5294	35	123	58	21.9	0.606	6	105	9	12	20	201	5.9	65	20.9	0.11	23.3	44.2	0.9	6.95	336	0.73	4.93	3.12	1.35	7.2	1.84	1.03	3.2	138	109.8	0.72	1.6	12.3	2.86	11.92
1	69	0	2	1	0	4	0	0	1	0	1	164	66	24.539	32	110	60	28.8	0.993	6.4	155	9	16	15	141	4.5	76	34.8	0.18	29.2	64	1.2	5.36	309	0.95	5.03	3.41	1.1	5.9	2.17	0.87	3.3	147	108.8	0.92	0.3	11.1	4.07	13.02
1	93	0	2	0	0	4	1	0	1	0	0	175	69	22.5306	28	126	62	19.9	0.542	9.2	136	8	18	11	168	4.1	49	34.1	0.29	24.1	58.2	1.4	4.53	181	0.54	3.22	1.34	1.35	5.4	2.05	0.85	3.8	133	100.5	0.8	0.6	10.4	3.53	11.5
1	88	0	3	0	0	2	1	0	1	0	0	164	81	30.116	39	120	62	17.1	0.571	4.3	121	9	29	13	152	4	62	37.1	0.2	31.5	68.6	1.2	5.31	296	1.13	4.19	2.6	1.15	6.2	2.15	1.04	3.7	140	107.3	0.84	0.2	16.2	4.04	10.84
2	84	0	2	0	0	7	1	1	1	0	0	160	64	25	31	126	72	15.4	0.345	6.7	122	27	13	15	200	4.6	80	37.1	0.19	25.5	62.6	1.5	6.6	267	0.77	3.48	1.44	1.55	7.1	2.16	1.09	3.8	142	108.1	0.8	2.2	8.3	4.06	15.88
2	60	0	4	0	0	4	0	0	0	0	0	158	48	19.2277	34	100	60	13.1	0.952	6.2	144	13	23	14	166	3.5	57	48.1	0.21	30.8	78.9	1.6	4.58	256	0.81	3.85	2.36	1.18	5.1	2.38	1.04	3.8	139	103.7	0.91	0.6	43	5.17	14.54
2	65	0	4	0	0	3	0	0	0	0	0	160	71	27.7344	35	140	80	27.4	0.971	6.2	138	24	59	23	169	3.7	41	41.2	0.23	26.9	68.1	1.5	5.17	173	1.6	5.33	3.5	1.23	5.3	2.18	0.86	3.9	137	106.9	0.8	4.7	7.7	5.54	9.59
1	87	0	3	0	0	12	1	0	1	0	1	172	67	22.6474	35	145	70	33.7	0.669	6.8	134	12	18	15	189	6.8	71	42.4	0.25	21.9	64.3	1.9	6.42	389	0.98	3.06	1.48	1.07	6.4	2.26	0.87	3.9	134	102.5	0.84	0.7	13.4	3.93	11.89
1	89	0	2	0	1	4	1	0	0	0	0	171	72	24.623	33	140	70	15.1	0.305	5.5	120	7	9	15	179	5.6	59	35.5	0.19	30.6	66.1	1.2	5.12	387	5.28	3.97	1.95	0.84	6.3	2.12	1.11	3.6	140	108.4	0.85	0.2	14	3.79	11.57
1	77	0	4	0	0	2	1	0	0	0	0	174	88	29.0659	36	101	61	25.3	0.716	3.1	110	16	59	18	170	5.7	75	39.1	0.23	24.8	63.9	1.6	4.88	363	1.75	3.13	1.57	0.79	6.3	2.11	1.11	3.9	139	105.4	0.8	0.9	9.4	4.25	11.05
1	75	0	4	0	1	7	1	1	1	0	0	160	71	27.7344	34	150	70	13.1	0.952	4.2	147	16	14	19	161	4.6	80	42.1	0.26	30	72.1	1.4	7.07	168	0.79	3.67	2.41	1.32	6.5	2.42	1.07	4.1	138	104.4	0.9	1.1	20.1	3.91	14.46
1	88	0	4	1	1	4	1	0	1	0	0	172	67	22.6474	35	165	77	30.5	0.82	6.1	131	12	27	16	163	5	111	38.1	0.29	24.1	62.2	1.6	4.9	234	0.86	2.3	1.16	0.79	6	2.16	0.96	3.8	138	104.2	0.7	32.7	18.74	3.27	13.95
1	91	0	1	0	0	3	1	1	0	0	1	155	60	24.974	36	155	89	16.1	0.39	5.7	135	8	9	14	186	6	65	36.8	0.34	26.9	63.7	1.4	2.46	164	0.86	4.82	3.5	1.11	5.9	2.42	1.07	4.1	138	104.4	0.9	0.9	13.2	3.58	13.27
1	87	0	2	0	1	5	1	0	1	0	0	166	60	21.7738	29	113	73	24.3	0.31	5	120	14	14	19	166	5.6	107	32.8	0.2	26.7	59.5	1.2	4.46	401	0.49	3.84	2.41	1.32	6.1	2.02	0.8	3.5	140	105.3	0.78	0.5	16.7	3.68	14.38
1	91	0	4	0	0	6	0	0	0	0	0	168	54	19.1327	33	123	70	33.7	0.669	5.4	136	14	56	20	80	4.1	82	37.3	0.33	27.5	64.8	1.4	4.83	365	1.2	3.86	2.57	0.87	5.9	2.22	0.9	3.6	138	104.1	0.78	6.1	17.4	2.76	12.42
1	95	0	4	0	0	4	1	1	0	0	0	165	63	23.1405	34	121	62	15.1	0.305	5.8	109	11	13	15	207	3.7	78	31	0.22	35.6	66.6	0.9	10.24	211	0.79	2.76	1.6	0.69	8.6	2.09	1.25	4	135	100.4	0.77	10.4	12.4	3.07	12.68
2	90	0	3	0	0	7	1	1	1	0	0	150	52	23.1111	29	159	68	30.5	0.82	9.2	129	8	11	13	161	4.9	58	42.9	0.29	33.6	76.5	1.3	3.39	229	1.4	5.16	3.17	1.35	7.2	2.36	0.97	3.8	141	105.2	0.86	3	9.5	4.71	12.75
2	66	0	2	0	0	2	1	0	1	0	0	155	61	25.3902	34	116	71	30.5	0.82	7.5	131	14	19	16	162	5.1	52	42.6	0.29	38.3	80.9	1.1	5.53	310	5.66	5.01	1.97	0.91	5.8	2.42	1.07	4.1	138	104.4	0.9	2.1	11.2	5.17	12.93
2	82	0	4	0	0	11	1	1	1	0	0	148	56	25.5661	31	137	68	16.4	0.63	6.4	133	11	13	21	68	3.9	49	38.4	0.34	27.5	65.9	1.4	4.75	225	0.55	4.54	2.67	1.45	6.5	2.19	1.14	4.1	129	96.1	0.85	0.8	14	3.6	15.93
1	87	0	4	0	0	3	1	1	1	0	0	166	79	28.6689	37	126	78	13.1	0.952	6.6	138	9	39	15	205	5.7	121	39.5	0.29	39.5	79	1	9.66	430	0.93	3.9	2.08	1.37	7.8	2.31	0.91	3	140	96.5	0.81	11.1	23.9	3.26	12.76
1	61	0	4	0	0	1	1	1	0	0	0	180	81	25	35	134	78	30.3	0.646	5.8	125	13	36	15	108	5.9	78	42.3	0.34	27.4	69.7	1.5	6.23	360	5.21	3.76	1.13	0.87	6.6	2.27	1.17	3.5	142	105.2	0.68	1.2	13.83	4.25	12.48
2	86	0	4	0	0	2	0	0	1	0	0	155	55	22.8928	30	124	73	13.2	0.56	6.3	123	29	56	20	167	3.1	53	31.9	0.1	23	54.9	1.4	5.83	216	1.11	5.15	3.47	1.19	6.6	2.42	1.07	4.1	138	104.4	0.9	1.6	8.99	2.99	16.25
2	77	0	3	0	1	7	1	0	1	0	0	158	63	25.2363	31	134	63	18.6	1.04	7.8	129	21	25	20	179	6.4	63	41	0.21	31.1	72.1	1.3	5.99	344	1.27	3.77	2.09	1.14	6.4	2.13	1.05	3.9	142	110	0.8	4.6	11	4.48	13.13
1	78	0	3	0	0	3	1	1	0	0	0	177	73	23.3011	31	134	77	27.9	0.79	7	149	12	18	15	146	10.5	70	44.7	0.22	29.8	74.5	1.5	11.55	272	1.04	3.65	2.27	1.06	8.7	2.28	0.89	3.7	140	107.7	0.67	0.6	13.3	3.78	13.28
2	69	0	3	0	0	4	0	0	0	0	0	150	54	24	33	118	65	21.3	0.47	6.4	126	9	18	15	212	5.3	70	41.8	0.29	30.3	72.1	1.4	4.6	281	0.85	4.05	2.37	1.31	6.1	2.22	1.35	3.8	138	104	0.77	0.5	17	4.21	13.21
1	85	0	4	0	0	4	0	0	1	0	0	165	63	23.1405	34	130	79	27.5	0.77	5.9	106	20	21	23	189	6.8	118	35	0.14	29.4	64.4	1.2	4.94	391	0.69	3.86	2.45	0.98	6.1	1.98	1.02	3.2	138	106.5	0.69	11.8	13.7	3.25	13.19
1	93	0	3	0	0	4	1	1	1	0	0	170	76	26.2976	35	158	83	20.1	0.689	7.5	124	59	64	58	222	7	77	30.5	0.07	31.7	62.2	1	5.73	258	0.61	2.57	1.46	0.7	6	1.97	1	3.1	136	101.3	0.76	2.31	22.6	2.52	13.74
2	93	0	2	0	0	6	1	0	0	0	0	152	70	30.2978	33	139	67	15.1	0.4	3.8	102	10	14	15	231	9.8	88	37	0.24	27.2	64.2	1.4	5.29	239	1.22	5.22	2.88	1.34	6.2	2.14	1.33	3.8	140	107.2	0.82	0.7	16.7	4.31	12.03
2	87	0	4	0	0	4	1	1	0	0	0	160	77	30.0781	34	132	72	27.9	0.57	6.9	116	8	15	13	156	7.4	64	34.7	0.33	24.2	58.9	1.4	8	290	0.82	5.02	3.19	1.25	6.3	2.04	1.18	3.7	140	108.4	0.84	0.3	9.9	3.83	11.96
1	87	0	4	1	1	3	1	1	1	0	0	154	62	26.1427	37	118	60	29.6	0.88	6.2	92	18	23	21	202	6.5	70	37.2	0.29	27.9	65.1	1.3	5.44	294	0.74	4.34	1.93	1.81	6.7	2.19	1.02	3.9	139	102.2	0.86	1.2	12.3	3.73	15.62
1	77	0	4	0	0	5	1	1	1	0	0	172	72	24.3375	33	130	70	33.1	1.08	4.2	118	8	7	11	119	5.1	83	33.8	0.26	22.5	56.3	1.5	5.74	394	1.01	3.57	2.41	0.82	6.3	2.14	0.92	3.9	143	107.5	0.83	0.7	17.9	3.41	12.7
1	94	0	4	0	0	4	1	0	1	0	0	169	79	27.6601	36	145	76	22.4	0.68	5.5	112	8	12	10	137	9.2	107	36.7	0.29	27.8	64.5	1.3	4.57	348	0.53	3.07	2.04	0.74	5.5	2.14	1.04	4.4	141	105.3	0.77	1.5	13.9	4.88	11
1	86	0	4	0	0	2	0	0	0	0	0	167	58	20.7967	31	126	65	22.6	0.558	3	98	12	15	72	229	4.6	53	36.3	0.11	21.7	58	1.7	4.33	379	0.78	3.49	2.3	0.62	4.8	2.06	1.02	3.3	140	104.4	0.82	7.2	12.7	2.28	16.1
2	70	0	1	0	1	5	1	1	1	0	0	170	81	28.0277	34	123	69	18.3	0.76	6.6	127	26	20	20	204	5.6	61	40.2	0.29	27.3	67.5	1.5	5.67	287	0.79	3.16	1.74	1.03	6.5	2.25	1.21	3.8	141	106.6	0.98	0.5	11.7	4.45	14.42
2	87	0	3	0	0	11	1	1	1	0	0	152	71	30.7306	34	154	76	20.6	0.71	9	133	20	15	15	146	6.3	74	38.9	0.19	25.6	64.5	1.5	7.16	572	1.62	5.35	3.58	1.16	8.5	2.24	1.36	3.5	143	104.7	0.94	15	11	3.93	11.63
1	89	0	2	1	1	9	1	1	1	0	0	170	81	28.0277	35	123	69	34.7	0.82	4.3	132	16	33	14	164	5.5	82	38.4	0.29	20.9	59.3	1.8	7.66	402	1.01	3.39	1.4	1.43	7.2	2.11	1.2	3.7	139	103.4	0.95	0.7	8.6	4.04	13.67
1	62	0	4	0	0	3	1	0	1	0	0	160	63	24.6094	36	150	74	33.1	1.08	7.9	125	26	58	14	152	5.4	69	37.2	0.31	34	71.2	1.1	5.12	339	9.06	4.75	1.25	0.61	6.4	2.12	1.17	3.3	141	104.5	0.98	1.6	8.9	4.79	12.62
1	61	0	4	0	0	6	1	0	1	0	0	173	70	23.3887	34	132	90	22.4	0.78	6	136	9	10	15	162	6.5	102	40.7	0.28	28.2	68.9	1.4	4.57	4.19	0.68	4.62	2.88	1.45	5.6	2.26	0.92	0.47	143	106.2	0.96	1.3	17.2	4.76	13.98
2	81	0	4	0	1	6	1	0	1	0	1	160	81	31.6406	35	160	80	21.6	0.51	9	151	19	30	21	185	5.9	53	50.3	0.37	39	89.3	1.3	5.43	312	3.04	7.62	4.93	1.64	5.8	2.71	1.42	4.5	139	100.1	0.9	3.2	11.3	4.88	11
1	91	0	2	0	0	4	0	0	0	0	0	170	72	24.9135	32	145	76	27	0.62	4.7	123	9	16	15	141	4.5	76	34.8	0.18	29.2	64	1.2	5.36	309	0.95	5.03	3.41	1.1	6.7	2.11	1.26	3.7	142	102.6	1.03	3.2	12.3	4.28	12.57
2	69	0	3	0	0	4	1	1	0	0	0	156	56	23.0112	32	124	54	18.2	0.88	4.6	131	50	132	33	144	4.9	55	44.6	0.2	38.9	83.5	1.1	9.91	230	1.56	6.86	4.44	1.37	8.5	2.39	1.27	4.2	139	103.2	0.86	29	10.2	4.42	11.55
1	74	0	4	1	1	5	1	1	1	0	0	170	73	25.2595	37	144	79	29.6	0.88	6.4	142	13	22	12	132	6.8	89	42.2	0.29	26.5	68.7	1.6	7.86	331	1.51	2.68	1.25	0.81	8.1	2.21	1.78	3.8	141	104.4	0.81	0.6	14.8	3.91	13.29
2	93	0	3	0	0	2	1	0	1	0	0	158	64	25.6369	32	163	86	19.1	0.44	6.1	118	7	8	12	259	5.3	70	37.5	0.21	24.2	61.7	1.5	4.37	274	0.98	4.64	2.83	1.31	5.2	2.02	1.04	4.1	143	109.2	1.03	2	9.7	3.87	14.26
1	88	0	4	0	0	2	0	1	0	0	0	171	60	20.5191	35	150	76	28.1	0.88	4.2	111	18	15	21	175	5.7	80	36.2	0.29	27.7	63.9	1.3	11.95	381	0.8	3.59	1.97	1.08	7.7	2.16	0.83	3.9	141	104.9	0.77	2.3	9.8	3.75	13.31
2	74	0	3	0	1	6	1	1	1	0	0	160	62	24.2188	32	128	78	20.2	0.81	6.6	104	13	14	13	126	4.8	49	38.9	0.22	30.7	69.6	1.3	11.35	308	1.48	4.49	2.83	0.99	10.2	2.22	1.04	4.1	140	106.6	0.85	0.4	11.2	4.07	13.02
1	89	0	3	0	0	6	1	0	0	0	1	171	64	21.8871	30	139	72	21.8	0.66	4.3	102	21	34	25	142	6.2	73	40.4	0.33	24.3	64.7	1.7	5.31	402	1.85	4.87	2.85	0.9	6	2.19	0.91	4.1	142	104.3	1.01	0.2	12.9	3.95	13.63
2	76	0	4	0	0	7	1	1	1	0	1	150	44	19.5556	30	127	74	13	0.65	5.1	113	18	56	23	147	8.5	97	43.5	0.29	30.1	73.6	1.4	4.84	178	1	3.62	1.57	1.49	6.3	2.25	1.08	4.5	144	105.6	1.03	1	9.3	3.42	13.29
2	92	0	3	0	0	7	1	1	1	1	0	154	63	26.5643	37	148	64	16.8	0.27	6.1	107	13	13	15	170	5.4	106	37.5	0.23	30.3	67.8	1.2	5.72	366	1.23	4.1	2.13	1.3	6.9	2.17	1.21	3.9	140	100.7	0.76	1.5	12.3	4.15	12.69
1	88	0	3	0	0	7	1	0	1	0	1	168	73	25.8645	33	101	49	19.1	0.13	5.8	123	23	17	19	159	6.8	93	42.2	0.31	22.8	65	1.9	4.88	440	0.62	2.75	1.38	0.93	5.7	2.1	1.06	3.8	140	102.1	1.01	0.6	11.3	4.78	15.56
1	92	0	4	0	0	9	1	1	1	0	0	155	59	24.5578	33	140	67	19.9	0.197	6	124	26	26	24	201	7	86	34.9	0.17	31.6	66.5	1.1	5.06	449	0.84	3.5	1.64	1.11	6.6	2.09	1.13	3.5	142	104	0.82	0.6	10.9	4.18	12.22
2	90	0	3	0	0	5	1	0	1	0	0	148	50	22.8269	29	151	78	16	0.27	8	131	11	14	14	165	4.8	51	36.1	0.19	23.5	59.6	1.5	5.04	278	1.31	4.55	3.14	0.76	6.4	2.04	1.09	3.1	142	99.9	0.98	0.5	8.5	4.6	14.26
1	60	0	4	0	0	3	1	1	1	0	0	173	91	30.4053	36	127	86	29.6	0.88	4.5	138	18	20	16	125	7.8	60	39	0.29	21.3	60.3	1.8	6.33	286	1.98	2.7	1.39	0.65	6.2	2.08	1.04	3.9	141	106.1	0.75	0.2	12.6	4.51	12.57
2	60	0	4	0	0	7	1	0	0	1	1	158	69	27.6398	35	128	80	22.4	0.68	5.7	140	24	17	19	232	4.1	45	42.8	0.26	24.8	67.6	1.7	5.85	319	1.92	3.96	2.23	0.86	6.5	2.18	1.17	4.1	143	105.4	0.83	0.4	13.9	5.05	12.37
1	67	0	3	1	0	4	1	0	0	0	0	169	83	29.0606	36	127	71	49.2	0.797	5.3	141	52	37	36	208	4.2	83	44.9	0.33	27	71.9	1.7	5.98	255	2.19	3.94	1.84	0.86	6.5	2.21	0.99	4.2	143	108.3	0.96	0.3	22.1	5	12.99
2	79	0	4	0	0	3	1	1	1	0	0	150	57	25.3333	31	123	85	29.6	0.88	4.7	144	17	18	24	300	5.4	60	47.3	0.28	27.6	74.9	1.7	6.63	278	0.9	4.5	2.28	1.83	6.2	2.3	1	3.6	145	105.7	0.84	0.1	10.9	5.56	14.68
2	71	0	1	0	0	7	1	1	1	0	0	153	63	26.9127	34	141	78	20.4	0.64	5.1	126	25	12	22	182	6	50	44.3	0.35	31.9	76.2	1.4	5.68	219	2.17	5.08	2.67	1.27	6.5	2.26	1.24	4.2	142	104.9	0.93	0.3	11.5	4.6	14.47
2	70	0	2	0	0	1	0	0	1	0	1	155	56	23.3091	33	142	91	30.2	1.169	6.2	135	27	14	22	216	7	74	39.8	0.28	26.8	66.6	1.5	5.02	421	1.02	3.97	2.34	1.06	5.9	2.18	1.26	4.4	145	109.4	0.95	0.2	11.8	4.98	11.5
1	79	0	4	1	0	5	1	1	1	0	1	163	63	23.7118	34	145	71	21.6	0.54	6.7	134	11	13	15	143	6.1	79	36.4	0.23	25.2	61.6	1.4	7.8	536	1.45	4.14	2.8	0.72	7.8	2.08	1.03	4.1	142	105.4	0.84	1.3	15.2	4.32	12.37
1	66	0	4	1	1	4	0	0	1	0	0	175	86	28.0816	42	144	71	54.5	0.855	7.6	157	17	17	16	188	5.8	62	45.7	0.31	22.5	68.2	2	6.3	381	0.79	4.63	3.02	1.33	6.4	2.18	1.09	4.1	142	104.2	1.01	0.7	9.9	4.98	14.21
2	90	0	3	0	0	14	1	1	1	1	0	153	50	21.3593	35	122	60	17.8	0.486	7.3	131	23	26	19	181	5.2	62	43.1	0.25	27.6	70.7	1.6	7.18	238	1.13	4.12	1.85	1.6	5.8	2.33	1.11	4	143	104.3	0.93	0.5	8	4.65	13.39
1	60	0	4	0	0	3	0	1	0	0	0	177	90	28.7274	31	134	84	30.8	0.81	8.4	153	22	21	18	193	6.5	68	43.3	0.33	27.9	72.2	1.6	7.19	400	1.38	4.43	2.96	0.98	6.3	2.25	1.13	4.1	141	105.3	0.95	1.1	12	5.46	15.23
2	68	0	4	0	0	5	0	0	1	0	0	154	66	27.8293	30	122	88	22.2	1.01	4.5	139	59	49	38	223	8.5	72	45.1	0.29	31.6	76.7	1.4	5.1	325	1.94	5.95	3.29	1.8	6.1	2.33	1.08	4.3	141	106.8	0.95	1.4	7.7	5.3	16.75
2	65	0	4	0	0	5	0	0	1	0	1	155	58	24.1415	34	126	74	25.3	0.62	3.6	138	21	36	18	196	5.2	52	50.5	0.29	27.6	78.1	1.8	5.33	267	0.95	5.3	3	1.72	5.7	2.22	1.35	4.1	143	103.7	1.1	0.1	7.5	4.6	14.13
1	91	0	4	0	0	4	0	0	0	0	1	160	73	28.5156	32	100	65	24.4	1.09	5.4	113	5	9	15	101	9.6	105	37.2	0.22	27.6	64.8	1.3	4.75	5.7	1.57	3.83	2.1	0.74	6.1	2.05	118	4.4	142	104.3	0.9	1.6	13.47	3.48	13.74
2	79	0	1	0	0	8	1	1	1	0	0	153	80	34.1749	34	142	73	12.3	0.674	6.4	105	15	22	15	237	16.5	196	37.1	0.21	27.3	64.4	1.4	9.59	453	1.68	3.56	2.02	0.76	9.8	2.14	1.34	5.4	139	105.7	0.77	3.6	12.5	3.37	10.59
2	81	0	4	0	0	2	1	1	1	0	0	154	57	24.0344	36	134	64	18.2	0.869	5.1	127	13	15	22	179	2.9	44	39.1	0.17	25.7	64.8	1.5	8.35	234	1.34	3.99	2.12	1.11	6.1	2.11	1.26	3.3	145	103.2	0.97	2.5	7.6	4.59	12.85
2	60	0	4	0	0	3	0	1	0	0	0	152	56	24.2382	32	168	94	29.6	0.88	9.9	125	17	18	16	143	6.3	41	40.2	0.27	33.8	74	1.2	5.93	193	1.02	3.81	2.54	0.87	6.7	2.09	1.02	4	142	104.6	0.84	6.4	6.7	4.32	11.79
2	82	0	4	0	0	10	1	0	1	0	1	157	65	26.3702	41	116	65	20	0.679	5.6	134	13	14	16	197	5.3	66	42	0.37	28.2	70.2	1.5	5.84	401	2.23	5.72	3.37	1.31	6.3	2.11	1.34	5.4	139	105.7	0.77	1.1	9.7	3.25	12.99
2	87	0	4	0	0	2	1	1	1	0	0	160	69	26.9531	31	168	79	30.2	1.169	7.1	125	26	22	22	143	3.5	56	40.5	0.21	25.9	66.4	1.6	6.2	457	1.01	3.49	2.1	0.97	6.4	2.32	1.16	4.1	142	105.5	0.94	0.5	11	4.33	13.26
1	91	0	4	0	0	2	1	0	1	0	0	174	91	30.0568	35	153	81	21.6	0.54	6.8	137	23	22	25	179	5.2	112	39.6	0.24	25.5	65.1	1.6	4.19	563	1.36	3.12	1.66	1	6	2.21	1.15	4	143	107.7	0.84	0.6	20.5	4.08	13.3
1	87	0	3	1	1	6	1	1	0	0	0	153	68	29.0487	38	130	70	17.1	0.9	7.5	133	9	18	23	150	4.8	57	40.2	0.22	24.89	65.09	1.6	4.82	289	1.24	4.41	2.62	1.45	5.9	2.21	1.12	3.8	144	106.9	0.76	0.6	7.4	4.14	14.4
2	89	0	3	0	0	4	0	1	0	0	0	169	79	27.6601	36	123	63	25.3	0.81	5.9	140	19	13	17	192	8.3	75	40.9	0.19	28.6	69.5	1.4	8.3	75	0.68	3.25	1.31	1.47	6.6	2.19	1.02	4.2	143	102.4	0.95	0.3	11	4.53	12.17
1	86	0	4	0	0	7	1	0	1	0	0	161	64	24.6904	34	130	70	48	1.08	5.6	120	42	34	29	207	3.5	75	37.3	0.19	25.67	62.97	1.5	7.83	281	0.93	3.25	1.78	1.08	7.5	2.16	1.04	2.8	145	106.1	0.79	1.3	11	4.06	12.87
1	88	0	2	0	1	2	0	0	0	0	1	157	50	20.2848	31	162	86	37.6	0.14	5.6	109	9	10	19	171	4.4	62	32.8	0.29	27.94	60.74	1.2	5.1	322	1.67	4.51	2.41	1.22	5.8	2.02	0.82	3.8	143	108.4	0.7	22.2	13.9	3.72	14.42
2	79	0	3	0	0	7	1	0	1	0	0	157	57	23.1247	33	134	74	34.6	1.01	5	129	18	22	19	177	5.3	61	37.6	0.21	24.6	62.2	1.5	5.03	308	0.51	2.54	1.82	1.37	6	2.1	1.2	3.8	143	104.9	0.92	0.3	10.2	5.12	12.04
1	93	0	4	0	0	10	1	0	1	1	0	162	54	20.5761	21	130	70	30.4	0.83	4.6	126	10	21	14	151	4.8	51	38.9	0.07	22.18	61.08	1.8	21.45	128	0.53	4.88	2.65	1.93	8.1	2.2	1.01	3.9	142	104.7	0.78	0.8	9.7	4.35	13.27
1	90	0	4	0	0	12	1	0	1	0	0	153	54	23.0681	30	154	88	32.6	0.89	9.3	138	23	42	24	204	7.3	98	35.2	0.15	23.4	58.6	1.5	4.92	380	0.48	4.21	2.31	1.44	6.9	2.01	1.17	4.3	136	98.9	0.87	9	14.4	2.83	15.97
2	65	0	4	1	0	5	1	0	0	0	0	161	61	23.533	32	141	74	32.6	0.58	7.5	146	15	30	21	165	6.4	97	45	0.22	24.2	69.2	1.9	6.53	422	1.4	3.21	1.42	1.15	8.3	2.3	1.11	3.9	144	104.4	1.03	1	4.9	5.07	12.64
1	89	0	4	0	0	6	1	0	1	0	0	153	40	17.0874	26	143	81	30.5	0.85	4.9	131	12	17	18	154	5.1	47	38.6	0.23	23.49	62.09	1.6	4.75	217	0.62	3.48	1.68	1.43	5.9	2.11	1.11	4	141	106.6	0.81	1.6	21.3	4.05	13.77
2	90	0	3	0	0	5	0	0	1	0	1	166	64	23.2254	30	139	81	9	0.24	6.4	151	24	34	23	149	8.2	99	42.7	0.23	27.4	70.1	1.6	5.04	499	1.16	5.2	3.39	1.34	5.3	2.26	1.21	4	147	104.2	0.83	2.3	13.9	4.43	12.29
1	87	0	4	1	1	2	1	0	1	1	0	164	55	20.4491	36	105	66	14.7	0.76	5.1	121	12	12	14	162	4.8	67	36.2	0.25	24.51	60.71	1.5	6.27	197	0.53	3.41	1.52	1.54	7.4	2.03	1.05	3.7	141	106.2	0.8	0.3	11	4.74	13.3
2	79	0	3	0	0	5	0	1	0	0	0	164	55	20.4491	26	179	75	18.9	0.378	6.9	103	20	25	31	165	9.8	159	29.8	0.21	33.5	63.3	0.9	4.77	173	0.74	3.43	1.71	1.14	5.5	2.24	1.12	4.1	142	98.6	0.77	1.4	8.9	3.28	12.1
2	66	0	1	0	0	5	1	1	1	0	0	160	61	23.8281	31	178	95	32.4	0.33	7.6	94	23	42	24	204	7.3	98	35.2	0.15	23.4	58.6	1.5	4.92	380	0.48	4.21	2.31	1.44	6.9	2.01	1.17	4.3	136	98.9	0.87	5.4	8.1	5.56	14.13
2	87	0	3	0	0	12	1	1	1	0	0	170	80	27.6817	35	110	73	16.2	0.62	5.6	156	13	12	23	241	9	111	36.8	0.23	28.1	64.9	1.3	4.36	463	1.38	4.61	3.2	0.92	6.2	2.08	1.1	4.1	141	104.2	0.81	0.8	7.2	4.75	14.31
1	90	0	1	0	1	14	1	1	1	0	0	171	75	25.6489	36	100	55	28.2	0.76	5.1	123	35	14	30	181	7	92	38.7	0.2	21.62	60.32	1.8	4.74	216	0.63	2.85	1.16	1.19	5.8	2.17	1.04	4	145	109.1	1.02	0.5	8.6	4.05	11.3
2	79	0	2	0	0	4	1	1	1	0	0	163	64	24.0882	30	122	57	25.6	0.49	13.7	133	31	21	21	263	3.2	64	34.4	0.17	23.76	58.16	1.4	5.32	176	0.81	4.1	2.42	1.55	6.7	1.95	0.69	3	128	89.4	0.61	95.9	7.1	2.25	13.08
1	89	0	3	1	1	10	1	1	1	0	1	172	68	22.9854	32	148	69	20.1	0.33	7.9	144	23	64	13	151	8.6	94	39.7	0.26	24.85	64.55	1.6	6.63	435	2.75	5.36	3.48	0.68	6.4	2.32	1.18	3.9	143	106	0.79	8.3	18.9	3.86	12.47
2	66	0	3	0	0	5	0	0	1	0	0	160	64	25	36	130	80	36.1	1.13	4.2	123	13	18	13	160	3.3	48	41	0.24	24.2	65.2	1.7	5.1	241	0.96	3.69	1.68	1.46	6.3	2.22	1.32	4.3	142	102.3	0.92	0.5	9.5	5.33	12.88
1	66	0	4	0	1	5	0	0	1	0	0	165	72	26.4463	36	145	67	26.1	0.765	7.1	114	10	15	15	187	5.9	70	39.1	0.2	29.99	69.09	1.3	8.94	254	3.2	5.39	2.68	0.88	10.1	2.12	1.1	3.8	141	101.2	0.82	1.16	8.3	3.843	12.94
1	95	0	3	0	0	5	1	0	1	0	0	165	78	28.6501	35	172	69	22	0.871	6.4	141	19	12	16	160	7.6	119	39.2	0.21	27.22	66.42	1.4	11.17	405	1.5	3.53	1.96	1.03	10.9	2.14	0.94	4.4	139	107.2	0.93	0.3	7.9	3.19	12.88
1	63	0	4	0	0	4	1	1	1	0	0	170	78	26.9896	31	140	90	33.5	0.917	9.3	112	21	43	29	174	12.4	142	35.1	0.3	25.24	60.34	1.4	4.16	348	0.94	4.71	3.23	0.93	6.1	2.05	1.1	4.1	139	99.7	82	0.2	14	3.34	12.71
1	68	0	3	1	1	5	1	0	1	0	0	168	68	24.093	32	138	74	22.7	0.87	6	146	20	16	19	168	4.4	73	40.4	0.29	26.47	66.87	1.5	5.07	374	0.97	4.26	2.52	1.22	6.9	2.09	1.27	4	142	105.1	0.97	0.2	13.2	2.9	14.29
2	65	0	4	0	0	3	0	0	0	0	0	150	51	22.6667	34	130	70	33.7	0.4	4.7	127	17	25	19	169	4.6	47	36.1	0.26	24.69	60.79	1.5	5.45	251	1.15	3.65	1.01	0.7	5.7	2.1	1.11	3.4	143	108.5	0.86	4.1	10.6	3.74	11.62
2	64	0	1	0	0	1	0	1	0	0	0	172	61	20.6193	32	125	68	30.8	0.53	8.8	125	9	25	17	173	16.2	225	38.8	0.29	26.5	65.3	1.5	8.11	638	0.84	5.56	3.44	1.52	6.1	2.32	1.13	4.3	141	102.5	0.74	3.8	9.6	4.74	13.3
1	76	0	3	0	1	1	0	0	0	0	0	157	82	33.2671	38	133	78	27.4	0.261	8.2	132	16	29	14	132	5.6	73	34.7	0.22	24.72	59.42	1.4	4.92	346	1.52	3.2	1.69	0.89	6.6	2.15	1.1	4	142	106.8	0.88	2.8	13.1	3.99	14.16
2	70	0	2	0	0	6	1	1	1	0	1	160	50	19.5312	32	144	77	23	0.917	5.2	126	12	13	24	229	5.4	58	39.3	0.21	38.3	78.1	1	4.81	336	0.98	6.04	3.25	2.04	5.5	2.2	1.06	4.2	142	102.4	0.69	2.3	8.7	5.03	14.18
1	88	0	4	0	0	10	1	0	0	1	0	162	73	27.8159	34	121	77	33.8	0.593	11.2	131	33	39	29	164	8.1	93	39.5	0.23	31.36	70.86	1.3	5.05	353	1.12	3.32	1.71	1.04	5.9	2.3	0.81	4.5	137	104.2	0.89	1.7	16.3	3.25	14.12
1	82	0	1	1	0	7	1	1	1	0	1	145	46	21.8787	28	131	67	27.1	0.376	5.2	9.5	17	11	16	137	11	73	37.7	0.23	30.49	68.19	1.2	6.45	326	1.05	4.1	1.79	1.46	7.3	2.15	1.39	4.3	143	108.9	0.93	0.1	9.5	2.96	13
1	86	0	2	0	0	8	0	0	0	0	0	146	54	25.3331	32	151	62	34.1	0.619	3.8	122	16	18	26	245	4.2	70	38	0.15	33.16	71.16	1.1	4.52	305	0.88	4.27	2.48	1.21	6	2.3	1.17	3.9	140	105.4	0.79	0.8	13.4	3.54	14.97
2	79	0	2	0	0	5	1	0	1	0	0	161	64	24.6904	32	158	88	26	0.67	5	134	18	10	16	195	4.4	53	46.1	0.16	30.19	76.29	1.5	18.87	168	1.53	4.98	2.96	1.26	5.8	2.32	0.98	4.1	139	101.1	0.72	45.1	8.1	5.56	14.13
2	73	0	3	0	0	5	0	0	0	0	0	155	61	25.3902	34	144	89	17.7	0.37	8.1	136	15	16	14	157	4	46	39	0.2	20.09	59.09	1.9	12.01	199	1.03	3.37	2.05	1.03	9.2	2.05	1.14	4	141	102.1	0.88	0.2	8.6	5.09	12.35
2	69	0	3	0	1	2	1	0	1	0	1	170	60	20.7612	28	140	88	27.7	0.28	5.4	96	27	17	33	224	1.8	74	35.3	0.11	19.76	55.06	1.8	7.25	202	1.18	3.67	2.06	0.85	5.8	1.97	0.53	2.8	141	102.3	0.66	33.1	9.6	3.05	13.48
2	71	0	4	0	0	2	0	0	0	0	0	160	47	18.3594	28	118	63	10.6	0.87	4.3	112	10	13	16	142	2.2	48	36	0.15	22.28	58.28	1.6	4.86	227	0.92	4.83	2.84	1.29	5.6	2.26	0.95	3.7	142	108.4	0.84	0.1	8.6	4.07	12.47
2	86	0	3	0	0	8	0	0	0	0	0	160	52	20.3125	34	158	88	24.2	0.45	5	111	17	26	15	140	2.8	61	40.6	0.21	22.49	63.09	1.8	5.35	211	0.73	4.07	1.95	1.4	5.9	2.29	1.26	3.9	135	98.7	0.73	0.4	12.6	3.86	12.84
2	61	0	3	0	0	2	0	1	1	0	0	162	67	25.5296	30	131	60	21.7	0.42	6.7	129	29	11	20	189	5	70	37.3	0.18	22.96	60.26	1.6	6.16	349	0.88	3.92	1.84	1.65	7.1	2.18	1.04	3.9	137	104.4	0.8	0.6	9.4	3.94	13.79
2	92	0	2	0	0	10	1	1	1	0	0	178	83	26.1962	35	159	83	23.6	0.69	6.1	124	15	37	19	173	7.3	98	36.5	0.2	25.68	62.18	1.4	5.11	464	0.84	3.22	1.67	1.07	8.2	2.07	1.1	3.7	142	105.3	0.8	1.7	16	3.92	13.55
2	94	0	3	0	0	15	1	1	1	0	0	167	61	21.8724	33	130	70	23.9	0.94	6	139	22	30	18	202	11.3	141	39.9	0.24	25.18	65.08	1.6	4.05	431	1.38	3.72	2.03	0.98	6.1	2.31	0.68	4.1	141	103.4	0.72	1.7	16.3	4.37	13.7
2	83	0	1	0	1	4	0	0	1	0	0	167	56	20.0796	34	137	71	21.8	0.88	5.7	134	12	16	23	193	6.7	73	39.6	0.15	32.55	72.15	1.2	5.14	278	0.73	6.31	4.07	1.67	6.5	2.14	0.93	4	141	104	0.91	7.8	14.2	3.42	14.9
2	92	0	4	0	0	11	0	0	0	0	1	157	55	22.3133	31	124	68	24.3	0.74	7.7	136	14	16	13	152	2.8	45	39.6	0.23	25.3	64.92	1.6	9.45	233	1.11	4.08	2.06	1.35	9.5	2.1	0.96	3.8	141	106.7	0.79	0.8	8.7	3.852	13.94
2	73	0	3	0	0	5	1	1	1	1	0	161	61	23.533	32	118	75	26.8	0.917	7.4	120	16	16	15	143	6.3	37	39.8	0.24	26.59	66.39	1.5	7.74	184	0.84	5.56	3.44	1.52	10.1	2.16	1.45	3.4	143	104	0.68	6.2	12.3	3.681	15.27
2	82	0	3	0	0	3	0	0	0	0	0	169	53	18.5568	32	127	80	18.3	1.46	5	132	25	18	27	177	5.3	80	41.8	0.22	25.04	66.84	1.7	5.47	403	0.67	4.45	2.46	1.49	5.5	2.05	0.95	3.9	143	106.3	0.9	3.1	13.1	4.239	12.6
2	77	0	3	0	0	8	0	1	1	0	0	159	66	26.1066	30	115	63	24.7	0.81	4.8	130	26	7	22	184	4.7	287	43.7	#REF!	28.95	72.65	1.5	5.31	287	2.31	4.01	1.72	1.36	5.7	2.16	1.43	4.2	144	106.3	0.91	0.6	9.9	3.537	12.14
2	73	0	4	0	0	4	0	1	0	0	0	162	58	22.1003	32	132	73	11	0.93	5.7	144	12	20	16	120	6.6	68	46.9	0.3	26.07	72.97	1.8	5.43	461	1.52	3.7	1.11	1.86	5.7	2.29	1.04	4.1	139	99.7	0.82	0.2	9.7	4.437	15.13
2	91	0	3	0	0	5	0	0	1	0	0	166	64	23.2254	33	130	87	20.6	1.01	4.3	136	13	10	15	94	5.4	68	38.4	#REF!	25.44	63.84	1.5	4.93	287	0.7	3.35	2.14	0.97	5.2	2.03	1	4.1	145	106.6	0.91	0.4	13.9	3.843	12.94
2	77	0	4	0	0	4	0	0	0	0	0	160	59	23.0469	32	141	90	26.3	1.35	3.8	114	10	13	13	139	5	63	39.7	#REF!	22.87	62.57	1.7	5.27	297	0.94	4.77	3.02	1.22	6.2	2.16	1.36	3.6	146	106.7	0.86	0.3	7.4	4.05	12.7
2	79	0	3	0	0	5	0	1	1	0	0	163	68	25.5937	36	178	94	21.4	1.13	5.2	130	14	16	17	151	4	58	42	0.19	27.64	69.64	1.5	5.35	274	1.62	4.63	2.41	1.34	5.9	2.2	1.09	3.2	147	101.4	0.81	0.5	11.3	5.509	15.53
2	66	0	4	0	1	5	0	1	0	0	0	163	60	22.5827	28	118	70	27.7	0.55	10.7	129	8	19	12	152	7.7	100	44.2	0.25	24.77	68.97	1.8	4.48	381	0.66	2.59	1.25	0.99	5.6	2.35	1.18	3.9	144	99.6	0.7	3.5	9.3	3.969	16.57
2	73	0	3	1	1	4	0	0	1	0	0	174	67	22.1297	33	132	80	28.6	0.95	5.7	144	17	20	18	142	6.1	56	36.9	0.29	21.39	58.29	1.7	4.86	275	0.71	4.73	2.93	1.45	5.7	2.16	0.92	3.5	143	105.9	0.8	0.7	6.4	3.843	12.69
2	72	0	1	0	0	5	0	0	0	0	0	161	67	25.8478	32	150	76	34.3	0.64	6.6	134	40	37	21	148	4.8	72	41.4	0.22	34.11	75.51	1.2	10.49	347	0.97	4.98	2.81	1.63	9.2	2.07	0.9	3.9	143	107	0.9	2.9	10.8	2.89	10.82
2	92	0	4	0	0	5	0	0	0	0	0	168	73	25.8645	34	135	72	26	1	5.4	126	22	12	22	171	4	72	36.1	0.19	18.95	55.05	1.9	5.94	300	0.92	2.92	1.35	1.03	6.2	2.01	1.06	3.1	143	107	0.91	1	16.8	5.13	13.19
1	71	0	3	0	0	5	1	0	1	0	0	168	80	28.3447	38	136	73	18.5	0.917	5.9	154	22	26	14	162	3.4	59	44.3	0.23	26.84	71.14	1.7	5.3	429	2.54	6.14	4.19	0.83	5.9	2.29	1.21	4.2	141	107.1	0.9	0.3	9.4	3.9	13.73
1	90	0	1	0	0	5	0	0	1	0	0	171	63	21.5451	31	139	68	26	0.363	3.6	93	12	20	18	193	7	73	38.5	0.11	19.8	58.31	1.9	5.41	346	1.24	4.58	2.77	0.88	5.7	1.98	1.27	4.2	137	105.1	0.93	0.8	19.4	2.98	13.99
2	75	0	4	0	1	4	0	0	0	0	1	151	55	24.1217	29	147	84	28	0.645	6	160	24	14	20	145	11.4	222	39.4	0.24	31.9	71.3	1.2	9.45	410	2.21	4.12	2.19	0.82	8.7	2.29	1.16	4.1	142	106.1	1	1	10.6	3.28	12.89
1	90	0	4	0	0	5	1	1	1	0	1	172	59	19.9432	31	135	79	26.7	1	6.4	123	40	37	21	148	4.8	72	41.4	0.22	34.11	75.51	1.2	10.49	347	0.97	4.98	2.81	1.63	9.2	2.07	0.9	3.9	143	107	0.9	2.9	12.3	2.89	10.82
2	92	0	3	0	0	7	1	0	1	0	0	154	78	32.8892	36	125	72	24.8	0.64	9.2	134	21	32	18	143	6.4	77	37.8	0.28	24.27	62.07	1.6	5.35	419	1.84	4.55	2.73	1.02	6.2	2.22	1.28	4.3	145	103.9	0.89	3.2	10.5	4.54	13.73
2	63	0	4	0	1	2	0	0	0	0	0	176	80	25.8264	36	155	91	26	1.79	5.5	141	27	25	28	207	4.6	76	38.4	0.25	25.29	63.69	1.5	4.79	346	0.61	3.51	1.6	1.29	5.2	2.23	1.16	4	145	106	0.86	0.4	9.4	3.77	12.37
2	62	0	2	0	0	5	0	0	0	0	0	173	80	26.7299	37	127	74	15	0.35	5.5	113	12	24	15	169	6.9	125	37.1	0.19	26.88	63.98	1.4	4.98	327	1.45	3.13	1.67	0.81	5.8	2.11	1.49	3.7	143	107.9	0.92	2.5	10.2	4.31	10.48
2	72	0	4	0	0	5	1	1	1	0	1	156	69	28.3531	37	147	81	21.3	1.05	6.8	129	17	18	18	175	4.4	58	39.2	0.23	24.6	63.82	1.6	4.83	320	0.95	5.1	3.65	0.89	6	2.18	1.09	4.3	145	107.6	0.82	0.5	10.8	3.79	13.18
2	89	0	2	0	0	7	1	1	0	0	0	166	62	22.4996	34	158	78	22.2	0.962	6	131	12	16	11	113	5.3	95	35.8	0.24	29.18	64.98	1.2	5.81	306	1.73	3.02	1.46	0.76	6.1	2.07	0.86	3.7	143	108.6	0.9	0.7	12.9	3.94	10.92
2	74	0	3	0	0	2	0	0	0	0	0	172	64	21.6333	32	130	70	26.1	0.917	3.8	123	11	21	15	173	10.2	101	36.3	0.13	19.34	55.64	1.9	5.62	10.2	1.06	3.82	2.41	0.96	5.6	2.05	0.99	3.8	145	111	0.92	3.3	7.9	3.12	11.79
2	81	0	4	0	0	8	1	0	1	0	0	163	50	18.8189	29	116	74	34.8	1.03	6.5	136	10	12	18	141	1.6	57	37.8	0.18	23.44	61.24	1.6	4.73	315	1.68	5.05	2.85	1.41	5.8	2.08	1.31	3.9	146	106.1	0.89	1.7	6.4	4.45	12.34
2	70	0	4	0	0	5	1	1	0	0	1	162	70	26.6728	34	123	73	13.5	1.1	5.7	157	16	15	14	148	3.8	47	38	0.22	24.36	62.36	1.6	6.81	224	1.28	5.07	3.27	1.15	6.3	2.19	1.27	3.8	143	108	0.84	0.6	7.3	3.63	10.69
2	69	0	2	0	0	1	1	0	1	0	0	164	83	30.8596	38	132	66	18.6	0.58	4.7	118	23	20	20	178	9.1	109	34	0.23	21.4	55.4	1.6	4.9	579	4.4	0.67	2.82	1.15	5.8	2	1.2	3.6	145	110.6	0.85	0.9	8.3	3.34	12.11
2	74	0	3	0	0	8	1	0	1	0	0	172	53	17.9151	26	135	59	14.6	0.86	5.4	124	10	14	13	122	6.6	77	32.3	0.26	25.68	57.98	1.3	7.42	269	0.74	3.82	2.24	1.13	7.4	2.06	0.96	3.5	138	98.2	0.96	13.4	7.3	2.75	17.41
2	86	0	4	0	0	5	1	0	1	0	1	170	90	31.1419	39	155	82	30.1	1.04	7.4	138	37	35	21	147	5.1	66	42.3	0.25	23.8	66.1	1.8	8.1	304	2.37	4.45	2.99	0.88	7.8	2.09	1.05	3.7	143	108.5	0.9	0.4	13.7	4.27	14.05
Sarcopenia: 0: non-sarcopenia, 1: sarcopenia
Gender: 1: male, 2: female
Education: 1: primary or below, 2: middle school, 3: high school, 4: university or above
Smoking: 0: no smoking, 1: smoking
Drinking: 0: no drinking, 1: drinking
Statin use: 0: unused, 1: use
Diabetes: 0: normal, 1: diabetes
Hypertension: 0: normal, 1: Hypertension
Kidney disease: 0: normal, 1: Kidney disease
Falls history(over the past year): 0: not falls, 1: falls
[truncated: 25 more columns]
